# Supplementary material for: A new approach for the analysis of facial growth and age estimation: Iris ratio
Source: PLoS One. 2017 Jul 7;12(7):e0180330. doi: 10.1371/journal.pone.0180330 (PMC5501545; doi:10.1371/journal.pone.0180330)
Supplement: S1 File — Quantification distributed on sex (M: males; F: females) and relative measurement group (RMG) for each of the ten measurements considered in the present study (M01-M10) (XLSX) [file pone.0180330.s001.xlsx]

## Sheet: REFERENCE
	Measurements
	Number	Distance
	1	zy-zy
	2	ec-ec
	3	en-en
	4	pu-pu
	5	(il-im esq) + (il-im dir)/2
	6	al-al
	7	ch-ch
	8	n-sn
	9	n-gn
	10	sn-gn
	Relative Measurement Group (RMG)
	Number	Fixed Reference
	1	zy-zy
	2	ec-ec
	3	en-en
	4	pu-pu
	5	(il-im esq) + (il-im dir)/2
	6	al-al
	7	ch-ch
	8	n-sn
	9	n-gn
	10	sn-gn
	Type of measurement
	0	Original (in pixels)
	1	Normalized by the fixed reference
	2	Proportional to fixed reference

## Sheet: DATA_BASE
IMAGE REFERENCE	AGE	SEX	RMG	Type of measurement	Fixed measurement	Fixed value	Scale factor	M01_zy-zy	M02_ec-ec	M03_en-em	M04_pu-pu	M05_Iris	M06_al-al	M07_ch-ch	M08_n-sn	M09_n-gn	M10_sn-gn
1	6	F	0	0	original data	original data	1	217.797	139.606	52.5365	90.8192	19.6328	56.5982	65.0321	78.0069	172.316	94.384
2	6	F	0	0	original data	original data	1	248.214	164.25	62.2301	112.806	23.3679	63.8393	88.7028	87.0558	194.643	107.591
3	6	F	0	0	original data	original data	1	251	171.501	57.5348	112.001	25	64.0312	88.0057	96.5136	202	105.512
4	6	F	0	0	original data	original data	1	269.014	171.362	65.7545	118.553	24.6524	64.7955	86.8595	95.3055	211.737	116.432
5	6	F	0	0	original data	original data	1	239.117	164.992	68.1417	111.987	23.0295	62.1483	81.7424	86.4454	193.06	106.633
6	6	F	0	0	original data	original data	1	249.333	172.349	61.1994	115.834	23.1691	66.1411	84.3547	89.9012	204.667	115.183
7	6	F	0	0	original data	original data	1	258.201	173.418	56.9683	114.047	26.088	64.5563	99.4113	100.731	202.723	102.116
8	6	F	0	0	original data	original data	1	253.846	166.496	59.2873	115.391	24.6173	68.6216	83.5	99.709	206.769	107.092
9	6	F	0	0	original data	original data	1	258.866	174.011	63.4703	116.667	26.2597	68.3183	85.8496	100.001	198.62	98.6217
10	6	F	0	0	original data	original data	1	250.761	166.792	59.7098	111.175	24.6427	62.4806	83.848	87.1479	195.989	108.916
11	6	F	0	0	original data	original data	1	236.019	169.915	64.8095	117.656	24.0324	65.1485	82.4862	91.3751	196.583	105.266
12	6	F	0	0	original data	original data	1	253.916	169.804	64.4435	115.06	24.6988	71.3855	91.022	91.5669	200.904	109.338
13	6	F	0	0	original data	original data	1	271.622	173.849	66.2254	117.528	28.6691	71.1977	96.9317	100.428	230.978	130.827
14	6	F	0	0	original data	original data	1	248.611	154.93	58.1029	106.162	26.5857	64.4376	74.2683	100.378	205.986	105.658
15	6	F	0	0	original data	original data	1	258.9	174.432	66.6807	118.127	25.2448	66.0266	96.1054	87.7063	209.709	122.009
16	6	F	0	0	original data	original data	1	256.79	176.483	65.3647	122.509	26.9385	73.8544	83.3425	102.215	212.397	110.203
17	6	F	0	0	original data	original data	1	266.471	174.588	59.4968	118.105	26.2949	68.5358	79.76	101.731	215.948	114.23
18	6	F	0	0	original data	original data	1	239.672	169.885	64.39	117.378	23.2798	64.5902	83.6072	85.6367	194.426	108.902
19	6	F	0	0	original data	original data	1	247.895	163.83	65.5333	116.135	26.6811	66.8106	78.5064	81.4716	185.304	103.835
20	6	F	0	0	original data	original data	1	239.927	164.495	59.7115	109.341	25.0929	61.9091	82.0644	79.8536	191.941	112.088
21	6	M	0	0	original data	original data	1	271.724	181.704	59.1489	119.655	27.5862	61.0355	75.8691	113.184	225.172	112.151
22	6	M	0	0	original data	original data	1	237.573	164.517	62.6745	112.922	23.5972	64.3265	80.9067	81.745	200.562	118.823
23	6	M	0	0	original data	original data	1	259.184	174.155	64.6581	118.042	26.1916	64.2938	72.7292	110.908	227.891	117.03
24	6	M	0	0	original data	original data	1	265.079	176.255	69.8458	118.26	28.577	64.3053	78.5804	103.973	223.81	119.845
25	6	M	0	0	original data	original data	1	270.13	177.498	74.8968	120.996	23.5931	72.7595	73.2229	93.9658	207.792	113.875
26	6	M	0	0	original data	original data	1	258.871	173.802	62.5117	114.516	24.1935	69.3841	77.4236	91.9358	205.645	113.71
27	6	M	0	0	original data	original data	1	248.639	164.638	61.9085	110.714	25.3413	64.2893	64.3082	95.9362	200.34	104.438
28	6	M	0	0	original data	original data	1	273.333	169.747	62.0534	112.052	27.4359	67.2108	78.0094	100.044	204.103	104.145
29	6	M	0	0	original data	original data	1	244.091	174.092	63.1965	118.413	23.868	71.8239	80.955	88.2378	208.636	120.496
30	6	M	0	0	original data	original data	1	234.678	164.121	61.2903	111.089	23.1872	58.4803	76.2267	91.1991	187.097	96.0343
31	6	M	0	0	original data	original data	1	274.615	168.868	65.7973	113.462	26.5412	61.1841	71.9601	100.038	202.692	102.729
32	6	M	0	0	original data	original data	1	249.43	169.962	63.5027	113.309	25.0979	63.1179	78.327	86.6958	201.141	114.452
33	6	M	0	0	original data	original data	1	263.066	182.029	65.5802	122.3	26.1347	63.4299	84.3213	101.412	213.937	112.56
34	6	M	0	0	original data	original data	1	262.069	166.213	64.5279	114.483	24.484	61.0355	81.7503	103.104	208.966	105.863
35	6	M	0	0	original data	original data	1	243.31	166.197	62.7393	111.973	23.9449	60.237	75.4343	96.1274	197.887	101.761
36	6	M	0	0	original data	original data	1	278.4	181.602	62.4051	119.802	26.2077	69.2104	87.6037	100.809	213.6	112.808
37	6	M	0	0	original data	original data	1	272.941	165.899	68.2454	110.006	22.5524	69.0207	69.0742	85.5911	208.235	122.815
38	6	M	0	0	original data	original data	1	252.445	169.799	66.6667	116.446	25.7797	68.0232	67.5556	86.266	211.556	125.363
39	6	M	0	0	original data	original data	1	254.894	172.359	62.1335	118.511	24.0426	66.3843	84.7076	94.8983	209.787	114.897
40	6	M	0	0	original data	original data	1	258.723	174.047	61.708	115.119	25.3191	68.969	62.5546	102.554	211.489	108.937
41	10	F	0	0	original data	original data	1	221.277	158.1	54.6208	103.269	20.5769	58.4615	79.3223	88.0822	193.069	104.996
42	10	F	0	0	original data	original data	1	259.504	173.612	60.187	117.362	23.8426	73.1481	98.3506	93.5355	203.822	110.318
43	10	F	0	0	original data	original data	1	228.141	156.44	56.8639	107.287	23.3695	54.2807	74.8744	84.9251	190.955	106.031
44	10	F	0	0	original data	original data	1	237.342	172.399	67.4413	121.97	22.7273	62.8788	80.3797	96.2139	200.235	104.024
45	10	F	0	0	original data	original data	1	238.956	163.053	66.3247	114.659	23.0941	62.2542	75.9036	91.2098	201.606	110.479
46	10	F	0	0	original data	original data	1	264.05	167.004	65.735	113.017	20.8719	62.0055	83.9006	79.7587	204.545	124.798
47	10	F	0	0	original data	original data	1	249.573	164.557	60.6973	115.598	24.1471	65.8466	85.9144	93.7496	208.12	114.661
48	10	F	0	0	original data	original data	1	264.13	185.898	63.5962	122.283	26.6332	69.0217	89.1371	115.277	236.413	121.252
49	10	F	0	0	original data	original data	1	245.852	172.981	60.2873	116.165	24.4541	66.8251	84.284	113.104	234.934	121.838
50	10	F	0	0	original data	original data	1	254.07	163.863	54.7413	114.217	24.7381	61.7554	84.9152	91.9299	221.769	129.839
51	10	F	0	0	original data	original data	1	249.11	162.71	52.6799	108.541	23.4875	65.8373	79.3594	104.982	216.014	111.032
52	10	F	0	0	original data	original data	1	262.698	176.603	65.487	117.66	23.216	63.8889	90.5188	104.393	220.238	115.898
53	10	F	0	0	original data	original data	1	247.909	167.307	60.0772	117.136	24.7163	66.9299	80.2723	95.0901	217.49	122.459
54	10	F	0	0	original data	original data	1	249.162	169.145	60.2517	115.628	22.6766	63.5688	83.2921	97.4875	216.452	119.128
55	10	F	0	0	original data	original data	1	229.817	153.149	55.1394	100.918	22.9358	55.5065	88.0746	91.7589	197.248	105.518
56	10	F	0	0	original data	original data	1	243.096	160.672	59.4142	112.135	23.0164	61.5077	73.6449	93.0761	205.439	112.708
57	10	F	0	0	original data	original data	1	277.487	186.414	65.445	128.273	27.7536	71.2042	97.3822	112.631	225.654	113.154
58	10	F	0	0	original data	original data	1	252.655	171.718	69.9241	117.479	23.6726	67.2581	78.7722	108.004	215.929	108.004
59	10	F	0	0	original data	original data	1	257.87	167.595	59.2611	115.047	24.7707	67.6069	78.716	107.43	230.556	123.168
60	10	F	0	0	original data	original data	1	258.898	166.617	59.3765	114.409	23.307	66.9492	77.5424	100.469	202.966	102.586
61	10	M	0	0	original data	original data	1	281.048	177.427	63.7148	115.323	23.3889	71.3994	89.517	83.4685	222.984	139.517
62	10	M	0	0	original data	original data	1	227.13	166.246	60.5711	114.984	22.8718	60.5686	74.7661	86.7565	199.369	112.623
63	10	M	0	0	original data	original data	1	252.966	168.649	63.9887	115.042	22.2458	63.572	80.5363	91.6265	208.051	116.605
64	10	M	0	0	original data	original data	1	257.937	167.858	66.328	113.102	23.8095	63.5231	86.5088	94.1338	226.984	132.997
65	10	M	0	0	original data	original data	1	230.126	157.389	56.9422	108.996	21.1318	56.9099	76.9874	83.2795	189.121	105.87
66	10	M	0	0	original data	original data	1	248	169.033	66.6875	115.167	23.1691	62.6676	83.6773	90.341	206	115.673
67	10	M	0	0	original data	original data	1	257.651	167.714	64.5755	113.867	22.4043	69.2752	88.7805	102.196	212.195	110
68	10	M	0	0	original data	original data	1	253.416	176.623	70.997	116.883	21.2121	66.1498	68.9553	88.8199	219.876	131.056
69	10	M	0	0	original data	original data	1	267.078	174.076	65.4334	117.079	25.3086	79.0166	90.9502	104.146	232.51	128.42
70	10	M	0	0	original data	original data	1	237.052	173.705	63.3667	116.368	23.9077	70.5224	88.4686	94.0241	210.359	116.335
71	10	M	0	0	original data	original data	1	249.6	180.054	64.431	121.808	23.4017	60.8053	69.6046	106.405	223.6	117.204
72	10	M	0	0	original data	original data	1	251.777	162.582	61.8278	112.551	22.3636	76.3645	92.8639	86.2973	208.148	122.047
73	10	M	0	0	original data	original data	1	232.699	169.986	63.1234	114.795	22.6601	65.5172	76.3563	96.7554	199.698	103.052
74	10	M	0	0	original data	original data	1	231.2	165.204	60.012	114.2	22.2	59.2122	75.6265	88.8045	194.8	106.004
75	10	M	0	0	original data	original data	1	252.14	168.9	60.7453	113.444	23.5425	69.2607	80.5598	90.2724	212.84	122.568
76	10	M	0	0	original data	original data	1	243.846	162.7	56.1591	111.541	23.0769	60.7704	85.0035	101.156	210	108.848
77	10	M	0	0	original data	original data	1	206.909	139.114	51.2968	93.7271	18.452	52.0622	63.8547	73.8064	168.635	94.8384
78	10	M	0	0	original data	original data	1	246.119	172.168	58.9324	113.47	24.4292	64.39	88.8852	96.3694	222.831	126.501
79	10	M	0	0	original data	original data	1	247.279	163.981	62.2681	114.456	23.9808	72.4522	81.6582	108.166	208.844	100.683
80	10	M	0	0	original data	original data	1	252.559	172.589	61.3971	117.675	24.1905	71.6294	91.1735	102.354	211.163	108.864
81	14	F	0	0	original data	original data	1	243.77	165.221	61.9809	110.942	21.8845	61.7029	85.7278	103.964	210.638	106.699
82	14	F	0	0	original data	original data	1	247.909	159.772	65.029	116.548	20.344	61.6263	88.6454	97.3496	198.859	101.532
83	14	F	0	0	original data	original data	1	233.101	167.95	58.2392	114.112	21.777	61.328	82.6519	95.8482	208.014	112.22
84	14	F	0	0	original data	original data	1	223.675	169.635	62.2069	117.492	24.2075	57.2438	74.9125	101.066	199.647	98.5927
85	14	F	0	0	original data	original data	1	248.193	173.494	53.8153	116.065	22.8951	70.693	91.5671	106.93	226.104	119.369
86	14	F	0	0	original data	original data	1	279.167	183.799	62.5274	119.448	25.0043	74.1912	90.0484	111.157	234.722	123.652
87	14	F	0	0	original data	original data	1	240.328	156.756	62.9645	108.527	21.6393	67.5442	70.8386	93.7729	218.033	124.264
88	14	F	0	0	original data	original data	1	236.522	158.231	52.5314	108.696	21.1604	56.9364	81.772	99.1845	200	100.923
89	14	F	0	0	original data	original data	1	240.87	160.339	60.5797	111.452	20.7256	68.6957	88.6975	95.6524	206.957	111.305
90	14	F	0	0	original data	original data	1	208.184	152.43	51.4073	103.325	20.2078	65.4751	80.5627	85.4439	192.583	107.179
91	14	F	0	0	original data	original data	1	239.519	171.311	52.125	114.95	23.5408	63.9258	86.3097	109.293	221.306	112.041
92	14	F	0	0	original data	original data	1	265.568	165.617	62.2721	115.021	21.6148	69.2317	101.519	93.0495	206.593	113.561
93	14	F	0	0	original data	original data	1	271.486	175.138	65.0602	118.072	22.4918	70.7112	82.345	99.2265	223.076	123.903
94	14	F	0	0	original data	original data	1	252.174	176.459	68.1246	122.465	22.1029	73.192	76.1085	92.4543	210.507	118.165
95	14	F	0	0	original data	original data	1	232.922	163.426	61.3514	114.609	22.0165	67.5211	93.005	100.435	202.469	102.081
96	14	F	0	0	original data	original data	1	225.071	159.155	62.8169	110.141	18.3109	52.6768	77.516	87.0426	191.549	104.507
97	14	F	0	0	original data	original data	1	264.729	173.258	65.8926	119.967	22.2868	79.085	89.1549	98.4627	208.915	110.477
98	14	F	0	0	original data	original data	1	268.36	171.882	55.4811	115.625	24.6094	71.4886	97.657	118.365	244.531	126.178
99	14	F	0	0	original data	original data	1	242.28	155.898	52.9527	103.319	21.3235	68.751	80.5181	94.1184	208.088	113.971
100	14	F	0	0	original data	original data	1	248.148	163.24	59.015	107.666	21.4559	67.4863	83.0455	100.404	200.383	100.021
101	14	M	0	0	original data	original data	1	260.773	163.858	61.6336	113.843	22.6937	70.8487	85.985	84.1617	213.364	129.25
102	14	M	0	0	original data	original data	1	231.475	164.918	62.6367	115.738	20.3279	73.1618	98.3803	92.4596	192.459	100.001
103	14	M	0	0	original data	original data	1	253.846	158.308	62.3534	112.349	20.8541	68.4258	85.9073	84.4786	204.858	120.835
104	14	M	0	0	original data	original data	1	239.148	165.892	63.189	114.927	21.1258	68.6057	89.1549	97.6962	226.357	128.699
105	14	M	0	0	original data	original data	1	235.865	158.655	58.2416	110.55	19.8335	65.835	72.997	88.6327	198.312	109.725
106	14	M	0	0	original data	original data	1	260.944	166.095	58.4085	113.949	22.9634	63.5193	80.705	102.149	227.039	124.895
107	14	M	0	0	original data	original data	1	234.483	163.985	60.5558	113.803	21.8391	63.995	74.7284	90.0444	205.364	115.33
108	14	M	0	0	original data	original data	1	237.121	167.807	68.186	117.425	21.5909	68.186	95.4666	106.844	218.561	111.767
109	14	M	0	0	original data	original data	1	246.825	164.286	61.554	115.479	21.8254	66.2746	75.8196	96.4302	220.238	123.811
110	14	M	0	0	original data	original data	1	231.154	166.773	58.9717	113.656	23.2724	68.4626	83.7177	93.8515	232.308	138.465
111	14	M	0	0	original data	original data	1	240.191	163.636	60.7674	116.03	21.2919	65.5572	80.8627	105.267	225.359	120.099
112	14	M	0	0	original data	original data	1	239.149	165.992	57.8974	116.17	22.1297	69.0202	76.1999	93.192	223.83	130.639
113	14	M	0	0	original data	original data	1	248.178	167.635	62.7583	114.384	23.6842	70.8791	87.4728	95.143	220.243	125.102
114	14	M	0	0	original data	original data	1	268.914	179.44	63.297	120.412	25.2823	74.592	88.0795	101.499	239.326	137.828
115	14	M	0	0	original data	original data	1	247.664	164.019	64.4877	116.355	22.4323	61.2221	89.2829	91.8153	223.364	131.933
116	14	M	0	0	original data	original data	1	237.302	154.803	67.8861	112.897	20.8333	65.8742	81.7614	92.8601	211.111	118.256
117	14	M	0	0	original data	original data	1	225.727	158.511	60.9959	113.278	20.751	64.3207	67.6399	93.7763	212.033	118.258
118	14	M	0	0	original data	original data	1	241.256	171.796	60.6194	116.144	21.9754	65.5092	84.764	100.899	223.318	122.423
119	14	M	0	0	original data	original data	1	228.628	163.929	58.8288	116.668	21.3743	72.9675	74.5758	92.2803	209.804	117.744
120	14	M	0	0	original data	original data	1	256.132	176.421	58.4982	116.038	24.5306	71.7229	89.6834	102.845	229.245	126.427
121	14	M	0	0	original data	original data	1	229.825	156.156	57.4561	104.609	19.5175	71.9419	84.3486	89.1056	206.579	117.597
122	14	M	0	0	original data	original data	1	254.613	168.269	57.2063	116.606	22.1418	70.4836	92.2576	101.107	230.996	129.889
123	14	M	0	0	original data	original data	1	234.501	161.905	60.0777	115.508	20.0818	69.3357	80.9635	99.461	207.278	107.817
124	14	M	0	0	original data	original data	1	249.746	172.341	63.4271	117.259	23.0971	68.5397	89.4323	101.018	242.64	141.627
125	14	M	0	0	original data	original data	1	223.858	158.78	66.5619	114.735	20.0508	59.9006	84.7959	89.8556	191.371	101.53
126	14	M	0	0	original data	original data	1	249.846	169.362	60.006	116.308	22.7692	74.1564	89.0056	108.628	236.923	128.318
127	14	M	0	0	original data	original data	1	241.872	169.595	67.4163	119.948	21.911	67.1636	77.2518	91.0965	205.056	114.113
128	14	M	0	0	original data	original data	1	248.089	167.517	63.0581	116.561	23.2484	76.1952	89.5046	105.415	229.936	124.524
129	14	M	0	0	original data	original data	1	253.211	170.509	62.41	119.586	21.6878	74.7012	81.6354	89.759	221.386	131.627
130	14	M	0	0	original data	original data	1	193.617	131.544	45.0263	91.0913	17.4212	60.1087	74.2021	80.3312	185.904	105.594
131	14	M	0	0	original data	original data	1	249.339	164.375	59.3919	114.187	20.8038	61.9403	85.7257	84.41	201.182	116.794
132	14	M	0	0	original data	original data	1	238.811	164.337	55.5988	111.714	22.2028	69.9301	95.8048	104.546	233.217	128.672
133	14	M	0	0	original data	original data	1	250.676	172.985	61.4874	118.074	22.4662	76.0503	81.4301	101.353	232.432	131.082
134	14	M	0	0	original data	original data	1	233.01	161.49	55.02	112.791	21.1974	73.4742	88.3519	100.087	228.479	128.547
135	14	M	0	0	original data	original data	1	224.43	156.705	55.7156	109.611	22.6384	59.9349	72.6384	92.2315	207.818	115.674
136	14	M	0	0	original data	original data	1	278.182	173.187	70.0059	116.137	22.0478	72.7273	85.4654	96.3645	228.182	131.819
137	14	M	0	0	original data	original data	1	226.335	161.953	54.8147	109.075	19.395	65.4891	79.0044	100.356	198.221	97.8648
138	14	M	0	0	original data	original data	1	248.669	170.724	60.467	117.871	22.0532	66.1608	88.9807	92.4063	218.251	125.864
139	14	M	0	0	original data	original data	1	250.379	165.534	60.9954	113.826	23.2955	70.48	88.7342	92.0458	223.106	131.061
140	14	M	0	0	original data	original data	1	276.374	181.176	63.9649	121.123	25.0836	89.1114	100.731	110.604	237.294	126.77
141	14	M	0	0	original data	original data	1	250.655	167.722	71.621	115.721	22.7074	70.7477	79.4772	89.5197	205.24	115.721
142	18	M	0	0	original data	original data	1	253.184	172.305	65.5602	120.228	21.7244	81.6488	98.5047	100.755	220.974	120.23
143	18	M	0	0	original data	original data	1	238.395	162.453	60.4859	112.894	21.49	63.8994	85.4104	93.9831	209.169	115.186
144	18	M	0	0	original data	original data	1	270.199	173.179	66.8948	120.037	23.0132	78.1569	95.3734	99.0067	231.126	132.119
145	18	M	0	0	original data	original data	1	278.351	169.76	65.293	121.306	22.683	79.7436	100.344	103.174	235.052	132.022
146	18	M	0	0	original data	original data	1	236.808	159.968	52.7848	111.568	19.7068	68.4039	78.8516	106.515	229.316	122.802
147	18	M	0	0	original data	original data	1	517.669	164.974	59.0989	116.883	21.7532	69.1566	71.1106	108.786	229.221	120.472
148	18	M	0	0	original data	original data	1	255.132	165.103	63.056	117.597	21.9941	74.7806	94.7219	90.0338	224.633	134.607
149	18	M	0	0	original data	original data	1	219.167	146.673	52.7844	104.445	19.1677	67.2274	81.9463	93.0556	210	116.944
150	18	M	0	0	original data	original data	1	233.051	155.418	56.2495	107.77	19.6328	66.3842	81.9229	100.849	215.537	114.691
151	18	M	0	0	original data	original data	1	241.869	161.252	59.1736	107.439	21.2803	67.128	91.0094	97.3044	216.609	119.436
152	18	M	0	0	original data	original data	1	221.379	157.587	59.3113	112.932	19.8291	59.3113	75.9748	98.3394	218.966	120.741
153	18	M	0	0	original data	original data	1	261.111	170.642	54.3665	115.675	24.8016	69.8514	94.061	103.581	234.127	130.563
154	18	M	0	0	original data	original data	1	225.566	154.772	58.7773	107.484	19.1219	64.612	81.473	87.6485	212.352	124.703
155	18	M	0	0	original data	original data	1	251.311	172.353	62.5468	121.161	22.6607	75.3144	80.9205	105.253	237.453	132.217
156	18	M	0	0	original data	original data	1	240.782	169.553	59.2284	115.93	21.5084	68.7514	81.8455	93.335	224.302	131.033
157	18	M	0	0	original data	original data	1	229.268	163.794	59.168	111.518	20.4607	66.9399	81.3229	89.9829	227.642	137.676
158	18	M	0	0	original data	original data	1	242.553	167.912	58.9552	114.338	21.6912	62.5	83.1059	99.7001	217.402	118.053
159	18	M	0	0	original data	original data	1	252.652	172.833	68.4308	118.599	21.0145	64.4928	82.0336	97.1098	217.15	120.055
160	18	M	0	0	original data	original data	1	248.819	169.831	58.61	122.261	20.8631	72.0283	89.8715	100.48	247.786	147.329
161	18	M	0	0	original data	original data	1	228.535	163.195	54.1667	114.784	19.0665	62.9112	86.4005	95.7074	202.273	106.566
162	18	M	0	0	original data	original data	1	236.797	170.996	58.8888	118.627	22.515	68.4106	81.8285	104.007	231.169	127.363
163	18	M	0	0	original data	original data	1	218.485	150.221	59.8269	108.334	18.0316	71.2121	78.5059	74.5631	192.121	117.587
164	18	M	0	0	original data	original data	1	269.672	170.094	61.8907	120.923	23.3625	73.7705	82.7909	113.525	245.082	131.558
165	18	M	0	0	original data	original data	1	263.087	175.503	68.134	118.626	20.9732	74.4997	88.6008	101.349	234.564	133.227
166	18	M	0	0	original data	original data	1	243.218	165.988	63.9357	117.365	21.1356	64.688	77.918	96.5312	207.886	111.357
167	18	M	0	0	original data	original data	1	259.259	169.059	61.4366	115.657	21.0438	81.156	80.853	112.804	228.62	115.834
168	18	M	0	0	original data	original data	1	243.662	172.254	64.0932	120.951	21.6549	70.0784	88.7331	105.346	232.394	127.166
169	18	M	0	0	original data	original data	1	250.464	169.697	59.4745	116.412	21.3622	66.2604	83.2869	107.893	216.409	108.82
170	18	M	0	0	original data	original data	1	240.653	159.696	64.0426	115.43	19.289	66.7715	74.5185	100.611	215.727	115.149
171	18	M	0	0	original data	original data	1	236.242	160.74	57.3982	114.935	21.3114	71.4765	83.5678	97.0201	207.047	110.103
172	18	M	0	0	original data	original data	1	240.227	165.928	58.0959	115.454	20.2559	72.8045	84.3009	89.0264	203.116	114.222
173	18	M	0	0	original data	original data	1	252.49	171.658	60.5412	118.968	22.4171	64.026	79.6972	89.6718	225.287	135.643
174	18	M	0	0	original data	original data	1	230.662	160.279	63.764	113.937	19.8622	66.2103	72.8756	93.451	209.408	116.085
175	18	M	0	0	original data	original data	1	243.354	160.443	54.4304	111.234	21.0443	73.1013	90.5152	87.058	223.418	136.413
176	18	M	0	0	original data	original data	1	247.04	160.342	59.1452	113.872	20.0947	69.7882	86.2934	91.589	208.1	116.511
177	18	M	0	0	original data	original data	1	261.291	171.34	71.6989	116.846	20.4301	78.4954	82.8027	92.1148	228.315	136.201
178	18	M	0	0	original data	original data	1	206.101	142.358	47.085	101.197	17.374	61.0224	72.4182	92.8405	196.286	103.45
179	18	M	0	0	original data	original data	1	227.308	159.268	54.637	110.395	21.1538	72.3118	96.5392	94.6201	213.462	118.85
180	18	M	0	0	original data	original data	1	229.167	163.542	57.6431	112.155	20.1389	63.8927	87.5062	96.5386	213.889	117.37
181	18	M	0	0	original data	original data	1	244.604	172.671	63.3134	117.987	20.8649	70.867	91.0186	105.043	225.18	120.15
182	18	M	0	0	original data	original data	1	261.176	171.584	60.4327	119.256	21.7641	70.1891	92.4467	101.439	244.604	143.166
183	18	M	0	0	original data	original data	1	265.357	172.322	64.706	116.964	22.6786	70.7287	76.0748	96.4298	230.714	134.287
184	18	M	0	0	original data	original data	1	253.177	163.88	63.254	117.907	21.2388	73.2632	88.2398	100.006	217.726	117.731
185	18	M	0	0	original data	original data	1	242.969	166.017	60.1575	117.581	21.4844	69.145	82.4968	105.968	230.859	125.092
186	18	M	0	0	original data	original data	1	247.5	170	56.4297	116.609	21.25	62.1439	68.2601	98.624	211.071	112.546
187	18	M	0	0	original data	original data	1	267.905	169.284	58.8459	116.898	22.6364	77.3656	83.1109	97.137	233.446	136.613
188	18	M	0	0	original data	original data	1	260.41	166.556	57.3379	117.421	23.2095	70.6691	85.3352	101.054	240.614	139.612
189	18	M	0	0	original data	original data	1	238.71	161.292	54.485	115.95	20.2525	68.4597	73.8255	92.1147	229.749	137.634
190	18	M	0	0	original data	original data	1	238.824	169.143	62.3973	119.412	23.2353	66.1771	81.1813	99.8824	209.412	109.866
191	18	M	0	0	original data	original data	1	234.848	171.591	57.9743	118.182	21.9697	76.9173	79.9278	99.243	233.712	134.47
192	18	M	0	0	original data	original data	1	240.727	160.731	59.6463	114.91	21.0909	71.6373	86.1849	95.6379	234.545	138.91
193	18	M	0	0	original data	original data	1	245.283	163.789	59.6656	114.906	19.8113	72.8312	82.265	84.9186	226.415	141.517
194	18	M	0	0	original data	original data	1	229.773	154.112	56.6491	107.286	20.2265	67.3147	79.9458	93.2236	213.269	120.08
195	18	M	0	0	original data	original data	1	255.939	170.888	55.5886	116.689	24.3295	77.0201	96.5525	98.0845	231.801	133.717
196	18	M	0	0	original data	original data	1	246.021	171.293	60.8997	119.383	22.1466	71.2803	93.7723	97.9274	231.834	133.913
197	18	M	0	0	original data	original data	1	253.333	172.988	65.2716	121.228	21.9298	76.492	90.2191	99.6826	235.439	135.814
198	18	M	0	0	original data	original data	1	236.364	160.608	57.9743	112.689	21.0227	62.1258	74.6222	101.162	228.788	127.672
199	18	M	0	0	original data	original data	1	245.455	175.763	57.5915	122.225	21.2134	73.7404	73.7374	108.09	228.956	120.884
200	18	M	0	0	original data	original data	1	241.264	168.842	59.5539	119.331	20.8195	72.4945	86.2486	98.5296	222.305	123.805
201	18	M	0	0	original data	original data	1	226.087	161.703	59.5881	117.074	20.0669	63.8875	83.6147	83.6418	181.605	98.0187
202	18	F	0	0	original data	original data	1	250.162	174.758	63.4436	115.534	20.7145	64.085	86.4175	88.6743	215.21	126.538
203	18	F	0	0	original data	original data	1	265.9	179.314	64.3678	124.139	23.3732	64.0133	83.5284	104.221	221.456	117.247
204	18	F	0	0	original data	original data	1	240.355	157.239	52.9005	107.615	20.0508	60.4402	81.9832	92.4585	211.168	118.838
205	18	F	0	0	original data	original data	1	258.402	171.158	58.2044	111.719	23.0469	73.854	91.0232	116.848	228.906	112.163
206	18	F	0	0	original data	original data	1	264.127	176.262	67.9167	121.657	23.1052	70.8001	93.1377	113.073	235.238	122.275
207	18	F	0	0	original data	original data	1	256.311	170.906	58.5868	116.35	23.4628	71.1981	100.332	113.001	233.333	120.441
208	18	F	0	0	original data	original data	1	246.69	169.081	57.8327	114.441	22.0365	73.275	90.9226	94.2918	216.109	121.936
209	18	F	0	0	original data	original data	1	254.894	172.785	58.7481	117.236	26.172	70.6383	89.7913	111.915	227.234	115.319
210	18	F	0	0	original data	original data	1	247.857	172.364	57.4557	117.468	22.5324	75.9511	96.2079	108.356	230.773	122.42
211	18	F	0	0	original data	original data	1	260.436	172.839	60.6504	115.889	22.431	70.405	100.095	104.092	226.48	122.466
212	18	F	0	0	original data	original data	1	214.53	143.678	50.7155	95.4416	17.3789	59.262	69.8058	82.0573	174.929	92.8828
213	18	F	0	0	original data	original data	1	232.082	164.207	59.069	116.388	21.1618	59.5042	84.6588	89.4224	199.317	109.9
214	18	F	0	0	original data	original data	1	240.391	170.044	60.5872	117.438	23.2899	63.5313	82.5191	121.524	239.088	117.616
215	18	F	0	0	original data	original data	1	221.408	144.575	52.7128	98.5338	19.0627	60.118	75.9621	86.511	185.63	99.1209
216	18	F	0	0	original data	original data	1	249.265	168.865	59.3508	117.042	20.696	70.3297	87.558	101.836	215.385	113.558
217	18	F	0	0	original data	original data	1	245.946	172.306	66.224	121.119	22.8041	70.6089	92.5731	97.9735	215.203	117.23
218	18	F	0	0	original data	original data	1	264.394	176.541	59.9072	120.839	21.9697	70.537	103.857	114.016	221.212	107.198
219	18	F	0	0	original data	original data	1	259.912	170.241	65.9244	117.143	20.8581	67.2455	78.0131	116.005	227.714	111.719
220	18	F	0	0	original data	original data	1	267.97	174.778	56.6987	117.846	25.5394	63.4115	89.2355	111.184	242.462	131.475
221	18	F	0	0	original data	original data	1	231.2	170.023	59.6483	115.621	23.2017	74.4269	96.4299	112.402	235.6	123.202
222	18	F	0	0	original data	original data	1	254.268	173.782	62.1981	118.75	22.4096	65.2439	90.5673	101.22	216.768	115.55
223	18	F	0	0	original data	original data	1	244.964	174.873	57.9237	117.631	22.6619	61.8747	84.8989	95.6978	208.633	112.962
224	18	F	0	0	original data	original data	1	246.918	162.763	50.6896	113.699	22.9478	62.6862	91.8326	104.142	215.068	110.989
225	18	F	0	0	original data	original data	1	253.48	172.541	63.7457	117.956	22.3458	67.8012	84.2523	90.4906	223.443	132.977
226	18	F	0	0	original data	original data	1	264.257	177.131	55.0201	117.28	23.6948	81.1255	34.12	114.862	246.185	131.328
227	18	F	0	0	original data	original data	1	258.054	165.403	58.2294	113.591	22.9866	63.0953	83.5577	94.0086	233.221	139.295
228	18	F	0	0	original data	original data	1	245.823	167.69	59.2497	115.249	21.4767	58.3643	100.984	102.312	216.393	114.113
229	18	F	0	0	original data	original data	1	272.761	173.507	64.5566	118.284	22.7612	64.2062	94.0306	108.765	232.09	123.668
230	18	F	0	0	original data	original data	1	244.518	163.35	55.8963	110.438	22.8956	67.1105	91.1032	100.116	228.686	128.573
231	18	F	0	0	original data	original data	1	278.992	184.458	58.038	123.326	25.4202	65.5799	78.2066	118.488	245.798	127.312
232	18	F	0	0	original data	original data	1	231.136	169.234	62.2754	119.048	20.5128	65.5719	90.8543	80.9867	200.733	119.803
233	18	F	0	0	original data	original data	1	232.335	161.765	57.3541	114.823	20.2107	60.5153	80.5946	94.6108	205.988	111.377
234	18	F	0	0	original data	original data	1	256.656	180.268	64.2219	123.209	23.5507	66.2257	95.0186	105.844	234.812	129.045
235	18	F	0	0	original data	original data	1	264.435	174.895	62.3557	118.201	24.477	72.8045	90.3921	118.93	238.075	119.348
236	18	F	0	0	original data	original data	1	221.803	161.812	60.8159	115.699	20.6416	76.4557	84.0297	80.5277	207.267	126.747
237	18	F	0	0	original data	original data	1	292.708	179.299	63.2813	117.804	25.2234	77.7539	102.732	122.863	254.006	131.17
238	18	F	0	0	original data	original data	1	250.503	168.191	54.7022	115.201	22.7394	66.0923	82.8887	93.9711	209.296	115.328
239	18	F	0	0	original data	original data	1	253.409	173.578	61.7207	119.104	23.8764	65.7519	84.607	97.1911	226.124	128.933
240	18	F	0	0	original data	original data	1	251.867	170.583	55.4129	115.948	23.1331	72.1264	95.4373	117.254	225.287	108.06
241	18	F	0	0	original data	original data	1	244.501	170.719	64.4543	120.055	21.6802	68.8368	90.7293	96.7496	211.653	114.907
242	18	F	0	0	original data	original data	1	216.425	151.6	47.2	104.006	21.1335	61.0803	80.1224	87.6226	202.21	114.682
243	18	F	0	0	original data	original data	1	266.667	171.095	58.3063	115.742	24.0751	73.8067	102.228	120.215	248.457	128.539
244	18	F	0	0	original data	original data	1	245.635	167.065	62.6997	120.042	21.2302	72.6234	82.4442	94.8474	213.492	118.656
245	18	F	0	0	original data	original data	1	245.575	170.558	60.5886	113.96	22.792	74.6526	86.9245	104.032	226.496	122.544
246	18	F	0	0	original data	original data	1	245.992	168.802	59.2014	115.718	21.9521	67.7528	85.157	92.6829	224.119	131.436
247	18	F	0	0	original data	original data	1	242.925	171.502	61.1358	118.974	22.1014	68.3393	89.0304	97.2236	208.464	111.324
248	18	F	0	0	original data	original data	1	232.701	168.43	64.02	116.497	19.797	68.6117	83.0672	89.6156	202.94	113.34
249	18	F	0	0	original data	original data	1	242.915	158.307	55.1181	105.906	21.6535	60.6312	74.8031	96.088	213.78	117.737
250	18	F	0	0	original data	original data	1	241.326	165.315	62.3552	116.007	20.2997	66.7483	83.3884	88.2539	192.079	104.075
251	18	F	0	0	original data	original data	1	229	154.996	55.4022	107.383	20.4712	58.7258	78.5235	82.8862	193.624	110.738
252	18	F	0	0	original data	original data	1	251.442	174.606	58.7302	116.444	20.1881	68.468	96.0731	100.817	222.193	121.403
253	18	F	0	0	original data	original data	1	241.147	166.667	61.2945	118.205	19.7023	67.3391	78.0804	88.5314	203.741	115.214
254	18	F	0	0	original data	original data	1	261.091	164.629	61.0082	114.59	21.5244	59.2724	82.467	104.64	231.457	126.824
255	18	F	0	0	original data	original data	1	234.483	165.307	56.328	115.685	20.5094	64.6113	81.2332	87.71	200.804	113.17
256	18	F	0	0	original data	original data	1	239.424	166.785	56.4184	116.139	21.0269	72.4129	82.6536	109.555	218.093	108.577
257	18	F	0	0	original data	original data	1	245.118	159.44	58.2531	110.611	22.3906	70.3736	92.9391	104.768	212.121	107.46
258	18	F	0	0	original data	original data	1	255.852	172.77	73.4286	119.858	22.1474	70.5807	96.5714	94.0009	205.714	111.715
259	18	F	0	0	original data	original data	1	246.04	171.505	68.4211	124.036	21.0682	72.4133	84.5827	89.9175	214.837	124.93
260	18	F	0	0	original data	original data	1	235.751	163.672	53.9289	117.775	21.8208	65.9017	94.3364	98.2682	210.833	112.569
261	18	F	0	0	original data	original data	1	284.651	193.188	68.292	128.531	25.4237	76.5667	95.5742	123.267	261.017	137.945
262	14	F	0	0	original data	original data	1	235.294	164.952	63.9406	115.658	21.1842	66.3205	96.0962	95.5865	202.895	107.422
263	14	F	0	0	original data	original data	1	235.931	169.068	59.1945	113.833	21.3213	65.7685	80.4855	103.305	209.009	105.708
264	14	F	0	0	original data	original data	1	241.841	175.002	62.0516	118.529	22.3891	63.8834	95.5299	101.84	211.045	109.299
265	14	F	0	0	original data	original data	1	245.813	169.543	58.9778	118.675	23.1013	66.7909	91.5482	98.7375	217.089	118.357
266	14	F	0	0	original data	original data	1	211.001	147.618	50.9623	101.506	19.8795	52.7117	73.0274	93.3846	189.759	96.3963
267	14	F	0	0	original data	original data	1	248.78	168.667	63.4504	113.802	20.0521	69.7922	79.6437	96.4885	205.664	109.428
268	14	F	0	0	original data	original data	1	270.796	173.654	64.8649	115.982	23.9003	73.3144	89.7533	107.133	233.563	126.605
269	14	F	0	0	original data	original data	1	270.33	185.72	63.3795	123.261	24.3617	76.9231	91.2206	112.461	236.996	124.548
270	14	F	0	0	original data	original data	1	251.274	166.723	60.8772	115.287	22.293	67.5167	81	97.457	206.051	108.603
271	14	F	0	0	original data	original data	1	268.619	178.251	60.6251	120.139	22.6036	73.1507	92.6588	107.945	233.151	125.205
272	14	F	0	0	original data	original data	1	211.511	140.905	53.155	95.7552	17.8398	55.5831	66.0734	79.1263	181.068	101.942
273	14	F	0	0	original data	original data	1	256.452	171.568	60.0673	119.808	21.4069	66.7762	82.1186	98.4058	223.642	125.242
274	14	F	0	0	original data	original data	1	257.529	174.905	59.0734	121.429	24.1313	68.7302	91.9049	104.804	232.046	127.553
275	14	F	0	0	original data	original data	1	266.842	173.733	57.1503	118.551	21.7329	66.7929	81.9796	101.465	238.869	137.494
276	14	F	0	0	original data	original data	1	223.308	146.47	53.578	101.381	19.337	62.4316	73.2174	86.7607	191.16	104.437
277	14	F	0	0	original data	original data	1	232.386	158.401	57.6349	112.405	20.8015	61.8615	76.7261	95.8118	200	104.208
278	14	F	0	0	original data	original data	1	251.445	165.051	58.4518	115.141	22.5352	60.2123	86.9782	108.806	222.183	113.384
279	14	F	0	0	original data	original data	1	246.753	173.852	61.6048	118.508	21.7532	74.357	92.6417	107.147	212.554	105.416
280	14	F	0	0	original data	original data	1	252.814	176.649	64.0751	119.913	22.9437	66.2352	79.6643	105.64	225.108	119.492
281	14	F	0	0	original data	original data	1	257.741	176.989	63.6038	120.711	22.3849	66.9469	88.2845	103.822	215.063	111.35
282	14	F	0	0	original data	original data	1	242.162	165.638	59.5155	110.753	21.8638	64.5171	77.8453	90.5726	195.699	105.591
283	14	F	0	0	original data	original data	1	249.693	173.428	61.7989	120.038	23.4082	77.1617	85.0393	109.001	222.846	113.869
284	14	F	0	0	original data	original data	1	253.896	162.505	53.0242	113.001	24.8355	70.7306	97.3823	112.978	231.579	118.891
285	14	F	0	0	original data	original data	1	198.098	142.324	49.7943	97.6902	17.5272	54.6202	78.2727	84.7946	175.543	90.7721
286	14	F	0	0	original data	original data	1	237.175	165.062	60.9677	117.1	22.6766	60.5994	88.1425	101.115	209.294	108.179
287	14	F	0	0	original data	original data	1	231.482	168.152	58.8935	115.741	22.0386	68.1522	99.26	105.927	205.926	100.001
288	14	F	0	0	original data	original data	1	234.247	159.917	64.8813	113.126	20.9387	65.6317	79.3775	99.3772	196.562	97.1897
289	14	F	0	0	original data	original data	1	253.514	169.263	57.6545	114.956	22.8739	64.826	88.8684	110.266	239.883	129.62
290	14	F	0	0	original data	original data	1	231.073	155.945	55.8969	109.579	21.1207	62.4559	85.9327	87.0042	189.17	102.167
291	14	F	0	0	original data	original data	1	228.495	160.711	58.4832	111.135	20.8077	62.584	87.4789	94.5231	200	105.49
292	14	F	0	0	original data	original data	1	268.992	174.404	61.2052	119.811	25	74.8171	98.04	113.2	230.4	117.2
293	14	F	0	0	original data	original data	1	272.34	181.277	64.6823	122.128	25.5337	72.7772	90.2218	106.809	245.957	139.149
294	14	F	0	0	original data	original data	1	237.771	165.526	68.5358	115.17	22.291	71.8326	87.3114	102.494	215.48	113.019
295	14	F	0	0	original data	original data	1	248.101	168.208	58.5544	117.872	20.6897	64.5958	84.6401	96.8653	215.674	118.809
296	14	F	0	0	original data	original data	1	239.636	166.667	56.5657	113.818	21.8182	64.7283	94.193	104.005	221.818	117.822
297	14	F	0	0	original data	original data	1	254.088	169.418	60.0793	117.167	23.1343	69.0309	87.3166	91.0581	227.239	136.203
298	14	F	0	0	original data	original data	1	218.421	163.888	62.7578	116.163	20.0906	59.5197	72.2054	88.2316	186.707	98.5021
299	14	F	0	0	original data	original data	1	211.953	145.878	53.2231	98.8673	19.5793	55.9908	71.1974	88.0875	170.874	82.9133
300	14	F	0	0	original data	original data	1	237.368	167.267	63.531	117.053	22.351	65.593	89.0882	96.3581	209.934	113.577
301	14	F	0	0	original data	original data	1	255.587	157.769	59.3137	106.017	20.3438	66.7628	72.7816	87.968	218.052	130.088
302	14	M	0	0	original data	original data	1	250.403	162.433	60.2615	111.468	21.9622	67.9564	84.0801	91.7147	201.934	110.223
303	14	M	0	0	original data	original data	1	219.83	162.071	62.8458	114.026	20.8215	59.2075	86.1306	87.5448	208.499	120.97
304	14	M	0	0	original data	original data	1	249.533	168.266	66.4408	114.784	21.9613	70.9945	82.6747	103.326	213.26	109.955
305	14	M	0	0	original data	original data	1	242.213	170.926	64.3769	115.166	23.3625	71.7225	91.8069	98.7751	221.311	122.545
306	14	M	0	0	original data	original data	1	256.277	176.864	62.6101	119.489	22.2065	68.9146	83.73	102.117	236.858	134.745
307	14	M	0	0	original data	original data	1	253.453	171.857	58.4094	117.568	24.7748	76.2816	91.6625	102.402	228.829	126.426
308	14	M	0	0	original data	original data	1	243.791	161.95	51.6505	107.027	21.7332	62.4192	82.3555	102.618	212.745	110.134
309	14	M	0	0	original data	original data	1	222.192	147.845	56.9184	104.127	19.454	61.3723	75.6209	86.588	205.753	119.187
310	14	M	0	0	original data	original data	1	238.953	166.539	58.8232	117.733	21.8023	70.3494	80.549	90.7367	197.965	107.3
311	14	M	0	0	original data	original data	1	228.61	170.26	62.0818	118.529	22.3433	70.5743	84.1979	94.8374	210.627	115.816
312	14	M	0	0	original data	original data	1	258.457	170.92	57.6042	115.751	24.9258	75.0888	87.253	108.319	217.507	109.21
313	14	M	0	0	original data	original data	1	273.743	183.278	55.2055	120.062	26.7477	73.8627	91.0889	121.651	269.778	148.256
314	14	M	0	0	original data	original data	1	248.241	164.901	54.9602	113.98	22.3613	62.1312	73.9121	95.3781	215.863	120.551
315	14	M	0	0	original data	original data	1	259.42	168.176	66.1426	117.538	21.8841	77.1102	83.5029	95.6522	208.986	113.333
316	14	M	0	0	original data	original data	1	212.315	148.911	54.8924	103.582	19.2837	66.6667	71.9008	81.6649	196.419	114.963
317	14	M	0	0	original data	original data	1	233.457	154.658	53.1806	107.067	22.3064	74.3532	83.2747	93.3264	210.037	116.743
318	14	M	0	0	original data	original data	1	239.844	164.86	59.7975	110.94	23.0469	65.2391	84.3976	104.298	239.453	135.157
319	14	M	0	0	original data	original data	1	245.852	169.202	56.4057	113.799	22.1078	63.5043	74.2474	101.484	217.583	116.099
320	14	M	0	0	original data	original data	1	258.294	168.319	70.0713	116.163	20.3039	70.9993	77.7142	96.9981	210.425	113.495
321	10	M	0	0	original data	original data	1	237.423	165.045	58.2895	114.418	23.3139	63.4999	94.1718	98.4849	211.35	112.9
322	10	M	0	0	original data	original data	1	236.519	164.181	60.7595	113.827	23.3788	63.4821	76.5267	100	202.73	102.73
323	10	M	0	0	original data	original data	1	251.495	164.121	56.5136	113.123	25.4153	69.1038	93.3649	92.6998	228.239	135.554
324	10	M	0	0	original data	original data	1	245.253	161.709	62.9755	111.551	23.2606	66.1423	78.4868	86.4473	214.241	127.885
325	10	M	0	0	original data	original data	1	231.169	166.254	63.3417	116.071	22.8896	64.6112	91.2546	87.5173	187.662	100.481
326	10	M	0	0	original data	original data	1	263.732	172.183	61.6207	117.783	25.1773	63.3891	88.3978	98.633	222.887	124.329
327	10	M	0	0	original data	original data	1	254.231	164.225	48.5591	108.655	23.2708	60.3846	78.0779	84.2308	204.231	120
328	10	M	0	0	original data	original data	1	220.984	153.616	55.9052	103.627	20.4663	61.6629	74.6334	81.8959	190.933	109.09
329	10	M	0	0	original data	original data	1	257.48	172.441	62.9934	116.732	26.1811	70.4724	88.6142	106.299	220.079	113.78
330	10	M	0	0	original data	original data	1	274.928	180.827	64.2956	120.913	24.9288	68.6484	85.9027	100.294	222.767	122.483
331	10	M	0	0	original data	original data	1	254.545	173.423	63.7469	116.103	22.1876	62.6908	79.9057	91.8687	198.565	106.701
332	10	M	0	0	original data	original data	1	258.427	170.729	61.7921	114.795	23.7828	65.1728	78.2772	99.6268	209.738	110.114
333	10	M	0	0	original data	original data	1	264.486	170.515	60.2625	115.265	25.2336	72.2748	87.5389	113.738	230.841	117.164
334	10	M	0	0	original data	original data	1	217.61	146.562	41.5142	96.2264	20.7547	52.5167	67.9274	83.9783	187.421	103.472
335	10	M	0	0	original data	original data	1	273.444	176.507	67.266	117.099	25.1295	64.7751	92.2993	104.941	214.249	109.344
336	10	M	0	0	original data	original data	1	251.979	173.145	64.4628	118.387	21.8254	71.5044	90.5109	107.143	223.108	115.965
337	10	M	0	0	original data	original data	1	268.61	174.072	59.3418	117.545	25.0008	69.3376	90.6115	105.268	243.923	138.689
338	10	M	0	0	original data	original data	1	229.412	159.778	55.3126	109.473	23.1873	61.1421	74.3523	82.9192	206.736	123.846
339	10	M	0	0	original data	original data	1	261.42	177.058	59.1644	121.206	25.0973	68.6415	92.2179	107.79	217.51	109.735
340	10	M	0	0	original data	original data	1	256.633	171.842	59.9321	117.547	23.0663	65.783	71.5555	87.6165	222.652	135.114
341	10	M	0	0	original data	original data	1	257.143	169.818	58.1438	114.189	24.7297	65.6779	86.2268	103.338	230	126.834
342	10	M	0	0	original data	original data	1	267.13	170.899	72.9524	115.373	22.2388	72.8383	84.2796	96.7177	216.292	119.577
343	10	M	0	0	original data	original data	1	241.631	173.15	61.0891	117.09	24.0517	64.2904	97.7894	100.013	226.899	126.909
344	10	M	0	0	original data	original data	1	260	165.576	62.9845	116.318	22.9825	66.6897	81.0534	101.161	240.702	139.727
345	10	M	0	0	original data	original data	1	230.978	156.317	56.9966	108.156	21.74	56.7935	66.3094	89.1785	204.076	114.983
346	10	M	0	0	original data	original data	1	253.378	180.493	63.4386	118.467	24.0418	67.0919	85.8355	104.453	246.225	141.829
347	10	M	0	0	original data	original data	1	278.804	175.692	59.1622	114.565	25.9768	72.0821	94.5946	98.7988	226.278	127.479
348	10	M	0	0	original data	original data	1	272.761	182.464	65.6812	120.522	25.7463	74.2622	95.8984	95.5497	234.328	138.825
349	10	M	0	0	original data	original data	1	257.544	176.744	66.0316	118.958	25.2871	67.0962	80.5079	102.051	219.747	117.744
350	10	M	0	0	original data	original data	1	255.635	168.54	69.3596	116.359	22.9551	61.2416	83.9386	96.0423	204.749	108.707
351	10	M	0	0	original data	original data	1	228.262	162.981	61.8509	109.989	22.096	71.719	89.1772	93.2376	208.081	114.944
352	10	M	0	0	original data	original data	1	262.738	171.488	64.6257	120.431	23.2779	63.9171	83.7132	90.0287	196.262	106.242
353	10	M	0	0	original data	original data	1	235.593	158.38	63.2713	112.466	22.118	69.4453	86.3608	81.234	195.174	113.942
354	10	M	0	0	original data	original data	1	252.573	168.079	59.137	116.62	23.3249	60.0585	79.0582	97.525	213.408	115.955
355	10	M	0	0	original data	original data	1	256.327	166.668	55.8567	113.664	23.8739	63.0631	91.9096	86.4881	209.309	122.824
356	10	M	0	0	original data	original data	1	256.855	171.999	59.8692	116.466	22.113	60.2372	77.9118	89.6924	204.914	115.243
357	10	M	0	0	original data	original data	1	226.19	156.664	62.0165	104.862	20.8333	66.8998	79.1156	96.0668	200.57	104.507
358	10	M	0	0	original data	original data	1	240.437	163.216	70.358	116.627	23.625	58.7521	71.7713	92.7584	206.5	113.757
359	10	M	0	0	original data	original data	1	222.581	159.032	51.9583	104.539	22.67	56.6952	86.2403	102.308	202.267	100.042
360	10	M	0	0	original data	original data	1	247.511	168.566	60.4285	116.707	22.7163	71.1543	83.4148	97.1736	224.038	126.968
361	10	F	0	0	original data	original data	1	270.707	173.873	69.3459	120.383	26.3066	69.3459	93.0372	107.706	218.467	110.84
362	10	F	0	0	original data	original data	1	234.3	145.708	58.9483	96.9045	19.8142	60.6937	66.8738	79.5667	191.331	111.765
363	10	F	0	0	original data	original data	1	249.6	164.541	58.4342	114.4	24.4	66.4434	92.4216	100.801	209.6	108.801
364	10	F	0	0	original data	original data	1	249.091	166.45	61.8259	114.658	23.4255	70.4115	83.025	92.2018	208.767	116.828
365	10	F	0	0	original data	original data	1	282.564	192.611	76.0951	132.621	27.6923	71.0776	110.546	114.773	234.462	119.695
366	10	F	0	0	original data	original data	1	225.253	142.722	48.4073	99.8809	21.2159	57.0806	70.0284	86.3531	180.893	94.5416
367	10	F	0	0	original data	original data	1	242.014	162.312	58.7064	109.474	23.4211	58.4211	77.1908	100.538	193.947	93.4337
368	10	F	0	0	original data	original data	1	262.265	176.35	62.8571	121.657	26.4341	72.6289	89.1771	108.965	227.707	118.834
369	10	F	0	0	original data	original data	1	252.427	174.018	60.5256	114.737	25.2632	63.6929	86.5937	120.535	219.936	99.4196
370	10	F	0	0	original data	original data	1	234.344	164.626	65.2536	117.051	24.2308	66.4103	81.4843	86.9557	193.476	106.579
371	10	F	0	0	original data	original data	1	252.133	170.333	59.4945	117.405	25	61.7097	81.6609	106.35	224.684	118.373
372	10	F	0	0	original data	original data	1	219.792	152.485	61.2966	109.865	22.8386	56.6015	64.2399	88.252	187.555	99.3081
373	10	F	0	0	original data	original data	1	239.827	175.379	61.7436	117.775	24.711	59.8329	90.1739	101.453	204.335	102.897
374	10	F	0	0	original data	original data	1	281.496	170.873	59.9368	117.308	24.359	63.7829	87.2172	99.3846	213.782	114.445
375	10	F	0	0	original data	original data	1	227.459	151.733	52.9086	100.821	22.1311	57.3785	75.0403	97.9614	182.787	84.8483
376	10	F	0	0	original data	original data	1	258.55	176.653	55.8872	120.772	25.9191	61.7746	85.2949	108.129	232.353	124.3
377	10	F	0	0	original data	original data	1	244.141	161.853	58.7316	110.742	24.0234	69.1417	78.1289	96.0948	210.547	114.454
378	10	F	0	0	original data	original data	1	239.114	163.823	61.2063	112.81	22.6098	64.3494	79.6285	98.1916	201.292	103.101
379	10	F	0	0	original data	original data	1	253.988	172.348	60.6108	118.561	26.5152	64.7827	90.1587	96.6729	222.348	125.821
380	10	F	0	0	original data	original data	1	253.101	162.403	70.1561	112.411	22.0948	66.2893	77.1474	91.4729	205.039	113.566
381	10	F	0	0	original data	original data	1	273.64	175.631	66.3879	118.47	27.4791	68.8795	89.49	101.226	235.736	134.553
382	10	F	0	0	original data	original data	1	260.465	181.513	69.0607	122.727	23.0205	78.6011	95.6084	99.1384	225.22	126.114
383	10	F	0	0	original data	original data	1	253.462	170.016	59.6265	115.192	22.8846	59.6464	88.8595	88.1156	204.231	116.183
384	10	F	0	0	original data	original data	1	261.94	163.606	61.6965	114.577	24.4898	66.1814	83.6229	98.254	218.618	120.369
385	10	F	0	0	original data	original data	1	248.858	165.269	63.3599	115.865	21.9551	66.3462	79.01	90.3876	209.033	118.65
386	10	F	0	0	original data	original data	1	243.496	164.23	60.5746	114.434	25.813	65.0724	89.8374	89.0748	204.472	115.486
387	10	F	0	0	original data	original data	1	269.038	174.49	61.5077	119.456	25.7322	66.9508	82.8452	107.581	224.686	117.2
388	10	F	0	0	original data	original data	1	242.587	159.494	58.4823	108.36	22.2397	62.1843	86.1291	97.1776	205.047	107.901
389	10	F	0	0	original data	original data	1	246.341	157.914	52.0222	108.792	23.3516	60.9896	79.1209	86.835	204.945	118.148
390	10	F	0	0	original data	original data	1	255.056	165.184	59.9356	115.918	24.1587	68.1905	85.7678	106.368	218.727	112.36
391	10	F	0	0	original data	original data	1	271.967	182.703	67.0514	130.126	25.5247	69.0377	102.655	103.347	218.828	115.481
392	10	F	0	0	original data	original data	1	358.084	161.743	57.9855	114.586	23.2955	66.2879	81.4403	85.6206	207.955	122.359
393	10	F	0	0	original data	original data	1	231.967	153.771	56.6596	106.572	21.7143	58.8682	82.8887	87.4542	196	108.592
394	10	F	0	0	original data	original data	1	226.045	167.426	57.0297	116.077	22.8296	67.5241	89.7112	97.7687	212.219	114.486
395	10	F	0	0	original data	original data	1	228	159.193	59.6429	108.26	22.0721	58.5709	74.1748	96.4035	194.895	98.5054
396	10	F	0	0	original data	original data	1	235.841	166.38	57.3292	114.151	24.5293	71.6981	86.4831	103.16	222.956	119.824
397	10	F	0	0	original data	original data	1	251.579	168.737	70.1486	116.517	21.0221	65.1679	62.4653	87.0875	188.288	101.202
398	10	F	0	0	original data	original data	1	252.609	169.036	63.2883	117.685	21.2219	75.9176	93.5691	91.3206	202.894	111.577
399	10	F	0	0	original data	original data	1	233.333	152.425	56.8349	106.478	22.4252	59.8154	79.433	100.684	203.987	103.342
400	6	M	0	0	original data	original data	1	243.288	167.052	60.3043	114.113	25.0685	65.2199	75.8909	92.6793	208.493	115.952
401	6	M	0	0	original data	original data	1	251.923	165.029	63.5035	110.578	25.1923	76.9317	91.1538	92.6939	210.769	118.078
402	6	M	0	0	original data	original data	1	255.405	173.266	67.2	118.661	24.4907	64.4341	81.9263	105.832	204.665	98.8346
403	6	M	0	0	original data	original data	1	271.181	171.437	63.2168	114.757	26.5636	63.5654	82.9926	98.6308	222.569	123.974
404	6	M	0	0	original data	original data	1	258.036	168.027	59.5246	116.073	25.2976	67.5831	87.502	98.2485	172.917	74.7474
405	6	M	0	0	original data	original data	1	259	174.934	66.2763	118.329	25.0742	66.0059	73.0299	96.5052	209.971	113.51
406	6	M	0	0	original data	original data	1	272.093	179.276	71.2347	120.139	26.3889	71.8784	92.1082	80.6935	202.778	122.313
407	6	M	0	0	original data	original data	1	247.699	170.827	61.1394	117.355	25	67.4886	101.106	86.8889	206.557	119.675
408	6	M	0	0	original data	original data	1	250.794	165.798	65.1466	112.4	24.1341	61.9034	66.6715	83.789	201.6	117.906
409	6	M	0	0	original data	original data	1	253.722	169.743	60.2646	119.094	24.5955	63.1474	75.4073	101.297	201.618	100.326
410	6	M	0	0	original data	original data	1	282.072	177.436	69.7872	120.083	26.1773	69.8061	77.0208	104.432	224.931	120.499
411	6	M	0	0	original data	original data	1	257.709	170.874	62.7317	112.721	23.538	67.2515	78.6571	87.7958	209.357	121.693
412	6	M	0	0	original data	original data	1	248.544	170.042	60.621	114.31	24.7486	62.9711	90.2457	85.5223	205.724	120.202
413	6	M	0	0	original data	original data	1	266.968	168.543	61.808	117.421	24.5318	68.9301	78.6597	82.041	199.251	117.241
414	6	M	0	0	original data	original data	1	257.895	174.402	66.2116	115.854	26.6551	67.9585	88.9485	93.7767	205.226	111.539
415	6	M	0	0	original data	original data	1	249.533	173.341	63.7514	114.958	25.8576	75.7528	95.9547	100.003	205.296	105.299
416	6	M	0	0	original data	original data	1	228.736	162.456	57.8658	108.429	22.9885	56.7166	82.3897	91.5712	185.057	93.4869
417	6	M	0	0	original data	original data	1	218.269	153.81	58.8859	104.662	20.418	55.1878	56.4185	84.938	164.744	79.8099
418	6	M	0	0	original data	original data	1	246.647	157.427	58.6499	106.712	22.7405	59.7675	79.9174	96.5035	207.872	111.372
419	6	M	0	0	original data	original data	1	226.209	145.499	55.8809	98.2192	21.1196	65.6533	79.1365	88.6026	192.112	103.608
420	6	M	0	0	original data	original data	1	234.211	165.048	61.2886	112.594	23.8737	65.4179	81.3499	85.0176	204.135	119.212
421	6	M	0	0	original data	original data	1	257.542	173.398	61.1743	117.365	25.7436	63.4084	81.0075	98.3242	222.067	123.743
422	6	M	0	0	original data	original data	1	230.481	171.206	65.3891	117.25	25.5355	61.7855	70.329	91.4476	190.107	98.6666
423	6	M	0	0	original data	original data	1	254.365	168.243	56.4869	115.217	24.4565	61.7332	69.8417	96.5745	212.5	116.122
424	6	M	0	0	original data	original data	1	244.286	169.289	65.1877	117.126	23.7408	59.9493	70.3043	89.9217	191.247	101.327
425	6	M	0	0	original data	original data	1	261.372	175.814	75.4521	117.329	24.9124	71.4811	72.5632	82.3115	197.473	115.163
426	6	M	0	0	original data	original data	1	243.137	154.747	57.9759	105.558	23.2026	63.0795	69.3003	83.6614	183.333	99.6743
427	6	M	0	0	original data	original data	1	258.869	179.648	69.0731	122.831	27.3585	68.6792	75.0981	103.019	227.547	124.528
428	6	M	0	0	original data	original data	1	240.549	159.983	58.6513	108.079	23.3232	58.5366	68.9456	94.2109	197.866	103.662
429	6	M	0	0	original data	original data	1	272.84	177.726	63.8787	120.679	26.5432	70.7033	75.9284	93.5229	229.012	135.497
430	6	M	0	0	original data	original data	1	281.413	193.338	64.7107	128.996	26.3954	68.4015	85.5309	110.42	221.19	110.791
431	6	M	0	0	original data	original data	1	255.738	162.732	66.714	112.978	24.1803	61.7541	66.1479	88.333	192.077	103.895
432	6	M	0	0	original data	original data	1	273.913	181.373	63.4253	120.975	26.8643	71.4292	86.0254	112.426	240.373	127.953
433	6	M	0	0	original data	original data	1	243.324	167.09	57.5758	110.628	23.7057	65.6727	89.1025	87.7526	181.744	94.0187
434	6	M	0	0	original data	original data	1	262.443	173.811	56.7474	113.379	26.7486	68.1021	84.5121	93.322	219.453	126.146
435	6	M	0	0	original data	original data	1	242.975	165.153	61.0037	113.499	23.1405	60.6086	73.2829	90.0847	206.612	116.531
436	6	M	0	0	original data	original data	1	252.466	173.541	67.7043	118.948	24.2112	68.6862	85.5591	93.428	210	116.585
437	6	M	0	0	original data	original data	1	254.225	180.372	67.6293	123.797	25.5696	63.7975	81.519	104.316	212.152	107.86
438	6	M	0	0	original data	original data	1	512.278	171.148	62.9343	116.151	24.7396	65.3667	84.115	85.1897	198.958	113.827
439	6	M	0	0	original data	original data	1	243.836	167.627	56.1439	112.075	23.4756	65.2784	88.3305	96.8253	197.347	100.539
440	6	F	0	0	original data	original data	1	278.947	176.668	64.819	120.201	24.3842	67.2486	79.0675	97.3355	215.025	117.771
441	6	F	0	0	original data	original data	1	216.817	146.563	45.9806	99.6366	23.9084	58.7379	67.9651	84.1027	179.369	95.4959
442	6	F	0	0	original data	original data	1	270.073	164.361	61.2467	110.396	26.2388	60.8916	94.8101	86.1614	220.297	134.173
443	6	F	0	0	original data	original data	1	255.689	170.493	60.1939	116.372	25.9786	58.0082	73.6663	91.2124	207.829	116.811
444	6	F	0	0	original data	original data	1	247.266	174.223	63.9615	120.137	25.2007	66.4193	81.8823	102.402	212.267	109.868
445	6	F	0	0	original data	original data	1	252.113	170.041	60.3008	114.45	26.7269	60.616	71.1112	96.1783	208.184	112.033
446	6	F	0	0	original data	original data	1	261.081	166.311	66.3083	114.674	24.0956	63.7681	83.7153	91.6803	200	108.345
447	6	F	0	0	original data	original data	1	261.463	174.484	61.8696	118.601	25.1488	69.9405	78.5804	98.5119	218.75	120.238
448	6	F	0	0	original data	original data	1	256.376	177.143	61.0808	120.727	25.0005	66.2223	86.2616	99.0992	200	100.901
449	6	F	0	0	original data	original data	1	264.835	176.272	63.9858	120.499	26.2466	72.7979	105.758	92.3447	216.092	123.76
450	6	F	0	0	original data	original data	1	241.559	174.07	61.0451	118.615	26.4069	61.0405	80.424	92.8565	200	107.546
451	6	F	0	0	original data	original data	1	250	166.563	59.1591	115.669	26.2324	65.9392	84.8599	91.5618	205.986	114.447
452	6	F	0	0	original data	original data	1	264.552	178.725	60.6476	119.638	26.178	62.5852	76.7034	105.289	223.822	118.634
453	6	F	0	0	original data	original data	1	255.263	161.947	59.3331	111.752	25.4098	60.6613	73.2567	81.987	204.918	122.964
454	6	F	0	0	original data	original data	1	269.11	187.86	73.727	127.778	27.7778	74.0889	96.7014	107.787	228.519	120.749
455	6	F	0	0	original data	original data	1	257.143	169.501	62.6622	118.379	23.4584	57.3752	84.2339	89.8184	195.71	105.903
456	6	F	0	0	original data	original data	1	243.564	173.077	61.2557	115.975	26.0504	58.5602	73.4155	91.0366	205.322	114.286
457	6	F	0	0	original data	original data	1	245.641	171.101	67.7745	118.529	22.6166	64.592	83.6947	94.0241	193.085	99.0969
458	6	F	0	0	original data	original data	1	250.476	177.509	61.6004	118.685	26.6436	70.2729	89.9714	101.049	223.529	122.501
459	6	F	0	0	original data	original data	1	262.068	177.323	66.5785	118.078	26.9245	62.3124	79.6163	98.8508	224.231	125.388
460	6	F	0	0	original data	original data	1	261.111	168.503	65.2927	112.718	25.2857	60.5775	79.1614	101.736	195.714	94.024
461	6	F	0	0	original data	original data	1	245.045	159.163	56.1624	106.291	24.0333	58.0681	74.9082	87.7537	203.871	116.138
462	6	F	0	0	original data	original data	1	259.242	167.702	66.5944	116.916	24.3781	69.9324	70.6089	89.0579	209.876	120.824
463	6	F	0	0	original data	original data	1	251.799	169.929	65.2391	115.898	26.1168	62.7319	76.3798	92.9875	203.28	110.429
464	6	F	0	0	original data	original data	1	239.015	164.256	62.1291	113.65	22.8448	66.6691	72.7063	90.5176	195.115	104.598
465	6	F	0	0	original data	original data	1	233.104	167.272	61.1024	113.04	24.5975	63.7664	72.6647	92.2051	190.323	98.119
466	6	F	0	0	original data	original data	1	280.606	176.896	58.7317	117.992	27.0833	67.8041	82.2284	105.303	223.864	118.561
467	6	F	0	0	original data	original data	1	258.937	178.661	61.7395	119.828	25.3448	65.2636	85.896	99.3705	220	120.739
468	6	F	0	0	original data	original data	1	240.234	169.518	68.3217	117.072	23.2353	66.4869	78.0083	82.6782	185.882	103.26
469	6	F	0	0	original data	original data	1	260.484	171.375	64.9206	116.332	25.2032	63.3065	87.1425	88.7251	206.452	117.754
470	6	F	0	0	original data	original data	1	275.547	179.592	67.5182	120.272	26.0962	77.0151	98.5733	106.578	219.343	112.782
471	6	F	0	0	original data	original data	1	284.774	182.312	75.3188	119.959	27.3678	69.1664	77.7789	98.3666	210.7	112.357
472	6	F	0	0	original data	original data	1	266.265	162.007	57.7606	109.739	23.8036	63.6776	72.3966	101.691	209.296	107.607
473	6	F	0	0	original data	original data	1	270.681	176.455	59.4479	116.486	25.1812	65.5837	93.4958	97.4639	217.754	120.29
474	6	F	0	0	original data	original data	1	245.548	147.625	53.6459	102.018	21.6406	56.4523	67.7505	89.5168	187.634	98.1189
475	6	F	0	0	original data	original data	1	266.016	168.742	61.0087	116.064	24.8712	63.7306	74.8817	94.839	206.218	111.416
476	6	F	0	0	original data	original data	1	263.59	175.421	61.6198	116.165	24.5803	71.718	85.5385	89.9052	209.428	119.533
477	6	F	0	0	original data	original data	1	227.174	146.435	53.3283	98.4359	22.1268	58.5739	73.8807	92.0077	193.031	101.065
478	6	F	0	0	original data	original data	1	276.048	179.354	65.1822	121.053	26.7206	64.7824	92.3112	86.2556	220.243	134.021
479	6	F	0	0	original data	original data	1	242.857	165.136	64.3861	111.682	25.3894	59.8204	73.2147	82.5588	198.131	115.579
480	22	M	0	0	original data	original data	1	238.929	167.711	62.8099	116.949	23.2452	64.6494	87.6784	100.728	227.248	126.522
481	22	M	0	0	original data	original data	1	253.333	162.421	56.2409	113.281	23.9579	74.4842	97.6535	108.712	244.444	135.738
482	22	M	0	0	original data	original data	1	263.929	184.982	69.8424	128.417	22.5764	69.9514	86.4624	107.871	247.872	140.281
483	22	M	0	0	original data	original data	1	253.612	162.984	63.6216	117.581	20.297	69.5549	80.2015	81.9885	220.809	138.912
484	22	M	0	0	original data	original data	1	252.362	174.921	56.2015	121.055	22.8833	74.3739	101.466	100.329	232.952	132.799
485	22	M	0	0	original data	original data	1	275.33	178.14	60.4669	119.668	22.9917	73.7097	99.7326	102.77	270.36	167.59
486	22	M	0	0	original data	original data	1	246.045	163.376	61.213	112.712	21.1864	69.7746	83.6177	99.5053	225.989	126.609
487	22	M	0	0	original data	original data	1	232.394	161.039	61.4627	116.246	19.2582	72.64	85.1511	90.5224	218.794	128.331
488	22	M	0	0	original data	original data	1	253.012	167.148	57.7899	116.583	22.9592	67.604	90.8253	103.091	227.296	125.189
489	22	M	0	0	original data	original data	1	254.725	172.939	61.6725	119.537	20.6284	78.6237	89.8877	109.655	248.506	138.851
490	22	M	0	0	original data	original data	1	231.597	170.91	65.8524	119.298	19.6881	68.428	75.3472	99.2219	226.499	127.28
491	22	M	0	0	original data	original data	1	232.765	171.995	66.0936	119.096	19.598	68.3533	74.7448	100.261	227.703	127.459
492	22	M	0	0	original data	original data	1	240.336	153.678	50.3774	108.171	18.6585	70.2443	80.4937	96.5854	223.415	126.829
493	22	M	0	0	original data	original data	1	232.5	156.791	55.1358	110.984	19.3925	66.6035	83.423	84.1195	206.776	122.669
494	22	M	0	0	original data	original data	1	223.853	159.335	60.2454	114.07	18.3499	60.8755	72.7932	93.2733	224.159	130.888
495	22	M	0	0	original data	original data	1	249.658	162.689	50.0047	113.187	23.8014	72.9484	83.2192	102.055	239.726	137.671
496	22	M	0	0	original data	original data	1	259.761	168.094	56.4108	115.016	21.9839	61.4316	92.0231	101.185	233.512	132.525
497	22	M	0	0	original data	original data	1	247.737	160.391	61.2588	114.956	20.53	70.9683	82.4177	79.4919	222.581	143.119
498	22	M	0	0	original data	original data	1	266.667	172.304	59.2993	122.632	24.0364	74.0384	86.6695	95.4883	241.404	145.997
499	22	M	0	0	original data	original data	1	243.686	168.942	52.9285	117.065	22.1856	70.6493	83.6874	103.078	240.614	137.547
500	22	M	0	0	original data	original data	1	239.711	163.909	57.4053	116.065	21.8427	72.2022	91.6996	108.764	238.989	130.408
501	22	M	0	0	original data	original data	1	250.68	170.417	57.8481	114.626	23.1293	78.5714	92.1775	101.723	241.837	140.152
502	22	M	0	0	original data	original data	1	248.707	167.912	63.0597	116.713	22.5147	71.1207	84.9313	89.1511	219.008	130.196
503	22	M	0	0	original data	original data	1	234.749	164.093	55.2124	115.445	19.6911	76.0657	89.2903	98.1122	218.147	120.112
504	22	M	0	0	original data	original data	1	252.084	173.387	59.2797	118.28	23.3871	74.2111	90.6396	107.555	220.968	113.467
505	22	M	0	0	original data	original data	1	254.772	169.926	60.5469	119.158	22.1476	76.3606	88.0502	111.141	246.739	135.598
506	22	M	0	0	original data	original data	1	248.148	166.667	58.2388	113.301	19.4589	76.8536	84.7323	100.018	205.911	105.929
507	22	M	0	0	original data	original data	1	261.444	169.814	61.2367	117.758	21.4286	72.7264	75.5642	97.5698	232.245	134.707
508	22	M	0	0	original data	original data	1	231.638	165.755	58.2202	116.096	21.2356	65.4253	91.7808	92.1233	221.918	129.795
509	22	M	0	0	original data	original data	1	241.445	166.922	63.5027	118.061	22.2433	68.0619	93.6134	105.359	238.023	132.728
510	22	M	0	0	original data	original data	1	220.635	153.541	56.229	108.989	19.9438	67.9781	82.0244	90.451	209.551	119.102
511	22	M	0	0	original data	original data	1	248.438	162.054	59.375	114.479	21.6418	65.6723	83.2841	87.4664	221.194	133.734
512	22	M	0	0	original data	original data	1	251.542	173.993	59.648	120.482	22.741	65.264	76.2115	105.089	236.798	131.717
513	22	M	0	0	original data	original data	1	245.729	166.524	67.8125	120.635	20.6358	63.497	72.9771	95.7674	217.761	121.994
514	22	M	0	0	original data	original data	1	240.654	160.172	59.7518	114.859	21.1816	69.4817	89.1383	108.388	244.055	135.722
515	22	M	0	0	original data	original data	1	260	173.622	65.5374	118.805	21.7211	67.9325	84.5803	102.041	237.026	134.985
516	22	M	0	0	original data	original data	1	267.729	170.127	71.7143	120.12	21.7131	79.3189	79.7301	93.2876	217.131	123.95
517	22	M	0	0	original data	original data	1	243.182	166.984	59.276	117.04	21.2291	65.9242	94.1357	96.3714	209.497	113.131
518	22	M	0	0	original data	original data	1	247.471	163.143	59.0483	116.624	20.9391	73.0982	92.8845	82.5992	230.563	148.138
519	22	M	0	0	original data	original data	1	245.32	168.198	57.6243	117.969	21.7341	69.5148	90.7066	93.553	219.355	125.81
520	22	M	0	0	original data	original data	1	232.353	150.01	53.9578	99.9074	20.2466	63.2353	74.5102	95.1335	208.115	112.998
521	22	M	0	0	original data	original data	1	257.416	170.209	62.2637	118.841	20	81.222	85.2489	110.147	223.885	113.742
522	22	M	0	0	original data	original data	1	255.589	170.271	62.2085	119.049	20.0007	68.8297	88.8252	86.4515	219.524	133.11
523	22	M	0	0	original data	original data	1	253.731	169.31	57.2896	114.066	24.2967	73.4015	100.118	111.511	237.084	125.577
524	22	M	0	0	original data	original data	1	240.105	165.139	55.0442	117.401	19.9543	67.079	85.9943	88.8789	225.301	136.448
525	22	M	0	0	original data	original data	1	231.274	165.782	60.465	118.645	20.5273	63.8007	89.4294	87.4251	202.236	114.929
526	22	M	0	0	original data	original data	1	265.972	185.827	63.6024	126.043	21.182	78.125	98.2663	109.093	252.431	143.452
527	22	M	0	0	original data	original data	1	255.786	162.612	58.7545	118.249	20.3264	63.2075	78.9318	99.1464	240.356	141.272
528	22	M	0	0	original data	original data	1	224.306	169.323	56.7902	117.985	19.1415	66.6667	91.9637	97.4541	228.935	131.482
529	22	M	0	0	original data	original data	1	241.296	162.754	58.2996	115.387	20.6517	72.0659	81.7824	90.3511	217.814	127.578
530	22	M	0	0	original data	original data	1	249.271	165.926	56.87	113.848	22.3032	81.3495	90.0056	97.2801	230.612	133.67
531	22	M	0	0	original data	original data	1	240.678	160.173	59.8977	111.176	20.1977	64.1268	81.0779	89.9088	207.91	118.139
532	22	M	0	0	original data	original data	1	242.338	170.395	59.5372	118.966	22.3377	69.6181	88.3304	93.5581	228.571	135.101
533	22	M	0	0	original data	original data	1	238.764	166.873	63.8036	117.701	19.9448	68.5393	80.6258	91.2921	203.371	112.079
534	22	M	0	0	original data	original data	1	249.196	176.602	56.9577	118.007	22.1877	75.8904	91.2316	101.339	236.013	134.766
535	22	M	0	0	original data	original data	1	256.115	170.063	61.6357	118.346	21.9424	68.347	91.6146	97.842	229.736	131.895
536	22	M	0	0	original data	original data	1	256.056	175.592	62.2607	124.228	22.2535	83.3803	91.5649	116.901	256.056	139.155
537	22	M	0	0	original data	original data	1	244.081	163.477	55.6681	114.484	21.5365	72.076	104.035	92.0268	239.798	147.913
538	22	M	0	0	original data	original data	1	244.11	158.06	59.0319	111.537	19.8003	75.188	83.4771	110.535	237.845	127.326
539	22	M	0	0	original data	original data	1	234.625	158.76	60.5938	113.683	20.2194	66.8351	91.5257	95.6464	224.939	129.301
540	22	M	0	0	original data	original data	1	237.017	160.506	59.1186	115.486	20.1657	69.0696	84.5322	106.63	237.293	130.663
541	22	M	0	0	original data	original data	1	221.324	149.575	56.4248	107.48	19.2402	69.8598	79.6584	84.3165	207.108	122.796
542	22	M	0	0	original data	original data	1	260.542	178.062	65.3677	117.473	22.8916	68.0783	88.2551	90.463	218.976	128.686
543	22	M	0	0	original data	original data	1	268.085	173.975	67.0112	119.048	20.4482	70.5888	85.9949	94.6835	219.888	125.214
544	22	M	0	0	original data	original data	1	260.969	174.915	57.2891	120.516	23.6467	70.086	100.858	93.7989	242.165	148.475
545	22	M	0	0	original data	original data	1	252	166.168	67.693	119.391	20.9231	74.4673	84.6713	89.2525	212.923	123.708
546	22	M	0	0	original data	original data	1	243.567	166.671	55.8487	115.497	21.9298	66.3743	95.9225	92.6996	217.251	124.568
547	22	M	0	0	original data	original data	1	246.595	169.548	58.7857	120.251	19.8925	69.1793	88.0248	90.0551	222.939	133.036
548	22	M	0	0	original data	original data	1	253.548	165.484	63.5615	115.646	21.4528	71.9615	90.4055	99.0914	222.903	123.918
549	22	M	0	0	original data	original data	1	225	160.1	64.6873	116.581	20.0009	68.6847	84.7385	80.5293	207.632	127.107
550	22	M	0	0	original data	original data	1	259.608	160.404	50.1976	113.137	22.1569	71.7658	89.0196	92.2488	244.706	152.605
551	22	F	0	0	original data	original data	1	223.988	157.091	49.6325	106.075	18.2243	58.2555	93.1719	92.2184	200.312	108.105
552	22	F	0	0	original data	original data	1	228.866	157.392	61.1925	113.061	19.5876	53.9519	78.7062	88.6607	202.405	113.746
553	22	F	0	0	original data	original data	1	245.357	171.167	58.6106	121.429	21.4286	65.3659	76.8156	95.7537	204.643	108.963
554	22	F	0	0	original data	original data	1	256.935	174.368	59.7907	119.709	23.1481	62.7124	87.308	91.4532	210.847	119.717
555	22	F	0	0	original data	original data	1	267.05	167.545	57.8658	116.668	22.4154	63.9858	83.5328	101.697	223.755	122.359
556	22	F	0	0	original data	original data	1	258.874	178.796	62.7721	119.698	23.1602	69.2641	85.7154	109.958	229.004	119.049
557	22	F	0	0	original data	original data	1	386.765	171.352	62.1833	118.137	21.4583	75.0185	92.0984	109.386	207.917	98.9927
558	22	F	0	0	original data	original data	1	263.273	171.311	60.7806	120.001	21.4545	71.2959	89.8447	106.193	219.636	113.465
559	22	F	0	0	original data	original data	1	266.288	181.479	68.1987	124.243	21.5909	68.5648	78.4173	107.997	240.152	132.231
560	22	F	0	0	original data	original data	1	275.368	180.515	61.3971	119.485	25.369	75.3901	98.8977	117.279	241.176	123.897
561	22	F	0	0	original data	original data	1	241.425	164.596	58.2977	111.745	22.824	64.4237	82.8534	101.416	211.609	110.379
562	22	F	0	0	original data	original data	1	218.067	155.112	53.0416	110.765	18.8657	59.9577	79.638	92.6937	193.75	101.25
563	22	F	0	0	original data	original data	1	260.812	170.609	62.1631	119.765	21.1162	72.2981	87.5059	107.463	241.554	134.146
564	22	F	0	0	original data	original data	1	260.435	172.176	63.2795	118.361	24.2634	63.9479	88.8579	107.253	216.066	108.892
565	22	F	0	0	original data	original data	1	250.872	171.524	65.1481	119.331	21.657	66.2893	91.3166	118.895	230.233	111.337
566	22	F	0	0	original data	original data	1	245.082	168.938	57.5177	115.806	22.7048	61.4969	87.9428	100.591	235.345	134.783
567	22	F	0	0	original data	original data	1	247.016	174.047	66.9216	122.646	24.173	66.671	98.0044	96.265	210.178	114.064
568	22	F	0	0	original data	original data	1	268.012	167.68	64.1414	115.418	21.4697	68.5903	83.8934	97.7361	220.461	122.8
569	22	F	0	0	original data	original data	1	255.282	169.02	60.237	117.078	21.3028	65.1418	95.1121	93.3119	210.563	117.255
570	22	F	0	0	original data	original data	1	242.7	157.328	56.8903	109.233	22.7281	63.9213	84.298	89.8904	208.264	118.52
571	22	F	0	0	original data	original data	1	229.356	162.128	60.857	115.156	19.9291	59.2275	88.1215	95.9716	204.773	108.856
572	22	F	0	0	original data	original data	1	241.033	169.589	64.1937	121.332	23.5062	58.983	76.6324	161.142	194.022	32.8863
573	22	F	0	0	original data	original data	1	255.125	172.49	60.2683	118.144	22.0222	67.59	91.9672	101.215	224.931	123.91
574	22	F	0	0	original data	original data	1	246.286	173.215	70.6547	118.143	21.5714	65.1429	87.222	102.643	226.857	124.345
575	22	F	0	0	original data	original data	1	249.372	173.222	61.0893	120.927	21.7573	67.7876	97.4895	99.168	220.921	121.761
576	22	F	0	0	original data	original data	1	245.308	165.13	63.1367	117.156	22.3301	71.2004	98.0668	109.064	231.068	122.009
577	22	F	0	0	original data	original data	1	237.299	161.507	59.2068	115.273	22.3473	63.6664	96.4823	93.9068	208.36	114.483
578	22	F	0	0	original data	original data	1	247.845	172.845	61.6394	117.673	21.9828	67.2469	89.2907	103.021	238.793	135.779
579	22	F	0	0	original data	original data	1	257.09	177.02	66.2937	122.534	24.052	66.0764	91.9001	101.02	224.81	123.803
580	22	F	0	0	original data	original data	1	257.143	155.928	55.9272	108.844	22.1101	66.3483	90.8571	96.5986	235.374	138.776
581	22	F	0	0	original data	original data	1	250.36	169.803	55.76	118.534	23.9209	66.5468	89.2347	110.464	238.129	127.726
582	22	F	0	0	original data	original data	1	228.151	156.782	53.7426	108.748	20.0932	61.362	89.2638	93.8681	205.521	111.659
583	22	F	0	0	original data	original data	1	240.282	163.381	60.2823	112.817	22.1127	63.1043	85.9155	99.7192	216.62	116.902
584	22	F	0	0	original data	original data	1	263.731	173.53	62.7528	120.896	25.6716	72.2394	87.7861	107.187	226.306	119.163
585	22	F	0	0	original data	original data	1	260.643	163.682	55.2261	111.178	21.4706	72.6494	93.5669	115.902	223.529	107.668
586	22	F	0	0	original data	original data	1	231.313	153.589	51.3822	108.511	19.758	62.31	84.816	101.828	193.009	91.1899
587	22	F	0	0	original data	original data	1	266.279	175.512	63.2706	118.459	23.9826	62.21	91.8623	100.001	231.686	131.687
588	22	F	0	0	original data	original data	1	241.772	165.597	57.6651	117.247	21.0455	65.5071	82.6046	95.275	214.241	119.005
589	22	F	0	0	original data	original data	1	222.764	144.828	56.5612	102.033	19.1057	59.0811	80.4896	85.9375	190.244	104.36
590	22	F	0	0	original data	original data	1	273.556	156.955	54.6296	109.271	22.9483	66.566	85.7164	91.8258	220.973	129.202
591	22	F	0	0	original data	original data	1	259.143	172.362	63.2359	117.719	22.0009	69.7166	87.7929	111.435	230.857	119.434
592	22	F	0	0	original data	original data	1	250.842	165.706	60.6145	114.995	22.3906	67.6902	88.2566	107.138	210.438	103.437
593	22	F	0	0	original data	original data	1	263.725	172.361	61.4388	119.63	23.8562	64.0523	93.5463	95.811	233.66	137.95
594	22	F	0	0	original data	original data	1	220.275	152.872	58.0334	108.943	19.5876	55.3361	75.3526	99.3267	205.155	105.855
595	22	F	0	0	original data	original data	1	255.319	171.675	61.092	115.212	22.4924	69.9326	99.118	113.17	227.964	114.992
596	22	F	0	0	original data	original data	1	234.828	163.113	63.5082	115.002	21.2069	60.3448	93.4998	93.195	204.828	111.8
597	22	F	0	0	original data	original data	1	231.227	167.297	60.223	117.286	20.632	58.4223	75.8592	88.984	207.063	118.318
598	22	F	0	0	original data	original data	1	237.37	162.977	65.0556	115.92	20.7627	60.9085	82.4757	97.9326	206.574	108.658
599	22	F	0	0	original data	original data	1	259.671	159.268	53.088	108.676	21.0294	71.1789	92.0593	100.912	234.412	133.552
600	22	F	0	0	original data	original data	1	230.98	152.159	50.9819	101.569	20	58.4327	83.5883	87.8436	206.667	118.824
601	22	F	0	0	original data	original data	1	201.674	149.654	56.0839	104.602	19.4373	57.2708	81.9566	92.585	200.084	107.506
602	22	F	0	0	original data	original data	1	251.515	169.917	56.6648	116.627	21.7568	61.624	81.0829	100.641	213.514	113.062
603	22	F	0	0	original data	original data	1	260.642	167.961	64.4974	112.974	22.5957	64.1565	92.4313	105.248	226.822	121.574
604	22	F	0	0	original data	original data	1	239.432	162.246	58.5953	112.782	20.647	60.6748	77.9493	96.1229	207.107	111.087
605	22	F	0	0	original data	original data	1	233.52	150.018	55.1481	103.352	19.2737	57.2687	78.8422	78.7721	192.737	113.967
606	22	F	0	0	original data	original data	1	293.598	188.713	66.164	131.256	24.2397	68.9051	89.3423	122.308	252.439	130.232
607	22	F	0	0	original data	original data	1	246.172	170.957	61.7197	116.824	22.1584	63.3411	86.7762	106.268	222.274	116.012
608	22	F	0	0	original data	original data	1	267.547	168.621	73.5298	119.377	23.1257	70.266	87.8208	97.8753	235.25	137.589
609	22	F	0	0	original data	original data	1	243.603	166.153	63.6107	116.71	20.1044	60.5834	83.3	94.2791	192.428	98.1946
610	22	F	0	0	original data	original data	1	240.349	161.514	57.2368	116.857	22.2866	67.1483	84.2901	93.4333	220.286	126.861
611	22	F	0	0	original data	original data	1	250.192	160.005	57.4484	110.38	22.4063	62.2753	84.3301	99.5983	212.5	113.033
612	22	F	0	0	original data	original data	1	224.538	157.856	53.9463	108.576	19.9208	56.7338	79.651	90.0721	200.528	110.634
613	22	F	0	0	original data	original data	1	281.063	184.769	68.0807	128.074	24.7508	74.1765	100.673	105.981	234.219	128.24
614	22	F	0	0	original data	original data	1	253.988	177.414	63.7882	121.037	20.7933	68.0441	93.9907	92.0681	207.692	115.626
615	22	F	0	0	original data	original data	1	266.36	164.986	69.031	115.375	21.1864	75.3031	95.6429	98.3055	228.814	130.509
616	22	F	0	0	original data	original data	1	214.007	145.002	52.862	106.058	19.494	53.5405	77.7546	82.8363	180.396	97.5915
617	22	F	0	0	original data	original data	1	234.659	170.113	60.8541	116.193	22.7273	70.1986	90.0931	100	220.17	120.171
618	22	F	0	0	original data	original data	1	223.744	152.239	53.3595	101.712	21.5753	58.2196	79.2237	90.9567	203.425	112.629
619	22	F	0	0	original data	original data	1	243.365	169.595	60.981	118.25	22.2749	74.1706	92.9212	95.0255	235.071	140.049
620	22	F	0	0	original data	original data	1	261.961	173.027	68.519	118.919	20.768	64.5698	85.2	95.0127	226.984	132.039
621	22	F	0	0	original data	original data	1	254.902	166.925	61.728	112.486	21.1765	65.8929	95.1243	94.1706	213.647	119.571
622	22	F	0	0	original data	original data	1	232.364	158.249	63.223	112.475	18.7637	57.862	78.6264	98.9749	207.128	108.197
623	22	F	0	0	original data	original data	1	272.329	173.881	69.9103	117.632	22.1068	69.8764	90.9791	96.0275	227.26	131.233
624	22	F	0	0	original data	original data	1	266.364	172.021	61.0109	119.559	22.0311	68.0914	98.731	105.2	242.622	137.426
625	22	F	0	0	original data	original data	1	256.889	170.652	61.3484	120.868	23.3062	62.7063	78.8806	100.549	225.971	125.434
626	22	F	0	0	original data	original data	1	230.996	159.216	57.3032	113.46	20.7286	60.9557	80.4843	92.9665	212.897	119.933
627	22	F	0	0	original data	original data	1	221.533	158.495	56.7939	113.881	20.6208	63.8814	81.9691	93.1052	201.348	108.453
628	22	F	0	0	original data	original data	1	219.019	161.974	55.2224	113.497	22.3926	59.5163	76.0792	89.2639	208.282	119.018
629	22	F	0	0	original data	original data	1	273.571	171.496	64.4681	119.928	22.343	70.318	88.9076	109.585	240.293	130.713
630	22	F	0	0	original data	original data	1	247.924	159.259	57.5089	110.864	22.3654	64.2244	83.809	99.3836	236.741	137.397
631	22	F	0	0	original data	original data	1	244.555	159.859	57.0849	110.263	21.8421	71.844	91.6031	94.7404	223.158	128.424
632	22	F	0	0	original data	original data	1	238.053	166.386	60.9929	117.699	20.797	61.9505	80.1081	107.08	214.823	107.743
633	22	F	0	0	original data	original data	1	246.063	161.984	61.5716	113.496	22.4875	70.6394	84.1274	101.327	215.608	114.289
634	22	F	0	0	original data	original data	1	272.457	170.129	62.668	116.749	22.9535	72.243	96.1579	105.723	231.266	125.571
635	22	F	0	0	original data	original data	1	246.218	169.295	58.4318	118.596	21.798	73.4007	91.6309	108.873	226.917	118.056
636	22	F	0	0	original data	original data	1	265.92	174.281	63.7774	119.403	22.8856	66.1921	84.3416	107.767	243.532	135.865
637	22	F	0	0	original data	original data	1	243.922	160.63	56.9364	109.382	21.0638	61.4908	76.3856	102.618	211.501	109.008
638	22	F	0	0	original data	original data	1	255.882	167.174	59.2501	114.594	21.7012	64.7333	88.3307	110.232	229.442	119.363
639	22	F	0	0	original data	original data	1	259.735	175.93	65.3265	122.239	23.2895	63.719	93.822	112.646	231.06	118.442
640	22	F	0	0	original data	original data	1	236.039	166.891	59.123	116.071	21.2662	63.315	79.5514	95.1351	198.377	103.252
641	22	F	0	0	original data	original data	1	261.654	170.264	60.9847	117.949	23.5431	58.5082	86.7333	104.02	235.198	131.281
642	22	F	0	0	original data	original data	1	261.672	180.152	69.3415	129.268	22.6494	75.971	98.3079	97.9094	216.028	118.118
643	22	F	0	0	original data	original data	1	279.204	176.03	63.3003	121.096	23.7751	68.6292	91.7613	115.934	237.255	121.326
644	22	F	0	0	original data	original data	1	245.382	167.257	60.177	116.079	20.9257	61.6756	83.0969	99.3392	223.568	124.229
645	22	F	0	0	original data	original data	1	255.224	183.165	68.9139	130.967	23.5804	67.6232	86.3865	112.529	221.591	109.696
646	22	F	0	0	original data	original data	1	249.221	166.674	61.5886	117.46	21.8069	62.6199	84.7444	98.4502	212.461	114.025
647	22	F	0	0	original data	original data	1	233.202	158.134	55.7817	110.079	22.332	58.1243	73.556	102.013	211.067	109.125
648	22	F	0	0	original data	original data	1	241.27	166.352	60.5941	117.344	21.4062	59.3882	79.3971	94.7671	210.312	115.69
649	22	F	0	0	original data	original data	1	236.923	153.714	55.9105	108.154	20.4615	61.5392	87.6972	88.0392	203.077	115.107
650	22	F	0	0	original data	original data	1	262.382	167.774	52.4704	115.674	22.2571	59.2609	84.3283	109.718	222.257	112.54
651	22	M	0	0	original data	original data	1	249.62	165.965	61.4075	115.573	20.1274	65.0653	83.305	91.6582	224.051	132.414
652	22	M	0	0	original data	original data	1	251.181	172.168	69.0475	120.604	21.3927	68.5059	87.6656	98.9501	244.357	145.407
653	22	M	0	0	original data	original data	1	239.687	159.622	63.2474	112.727	19.3743	69.0902	86.8893	86.6928	200	113.307
654	22	M	0	0	original data	original data	1	264.364	174.486	57.6367	118.113	23.9701	77.8851	101.774	117.138	274.632	157.496
655	22	M	0	0	original data	original data	1	250.883	165.036	54.8626	114.49	22.9682	73.4991	91.8789	108.84	231.095	122.267
656	22	M	0	0	original data	original data	1	259.732	168.076	58.6343	117.951	21.413	76.5267	91.5589	113.765	244.348	130.713
657	22	M	0	0	original data	original data	1	243.948	170.001	60.0006	120.532	20.7903	66.5836	81.5806	92.6664	217.105	124.5
658	22	M	0	0	original data	original data	1	254.941	164.841	59.8016	114.227	20.1313	78.9962	81.4268	103.939	233.024	129.086
659	22	M	0	0	original data	original data	1	249.378	168.001	58.5203	115.043	21.4755	67.6352	86.9384	90.879	220.539	129.673
660	22	M	0	0	original data	original data	1	231.715	158.03	63.0052	112.284	20.154	70.4438	95.0331	84.8378	219.318	134.482
661	22	M	0	0	original data	original data	1	254.105	173.223	65.6012	119.053	20.7368	73.8995	83.1646	103.797	236.632	132.848
662	22	M	0	0	original data	original data	1	238.15	162.759	59.3194	116.807	21.8487	72.06	79.8388	104.837	236.975	132.147
663	22	M	0	0	original data	original data	1	234.884	158.007	60.1239	111.169	19.7286	64.3037	78.0804	95.4166	216.493	121.093
664	22	M	0	0	original data	original data	1	246.038	169.595	62.8524	118.47	20.4955	68.0273	91.2232	97.0724	227.919	130.848
665	22	M	0	0	original data	original data	1	249.481	173.112	59.2308	121.413	22.5166	67.1082	88.6203	96.2475	231.126	134.879
666	22	M	0	0	original data	original data	1	215.596	143.851	53.8101	102.976	18.541	60.3579	83.0384	99.6305	211.045	111.462
667	22	M	0	0	original data	original data	1	248.421	172.338	63.2285	118.017	21.0168	72.5188	99.6491	102.313	236.654	134.348
668	22	M	0	0	original data	original data	1	525.612	168.774	58.0579	118.945	21.7677	68.1454	94.4741	98.4735	208.833	110.455
669	22	M	0	0	original data	original data	1	270.588	173.501	63.6359	117.722	23.4177	71.8466	87.0668	117.436	263.299	145.919
670	22	M	0	0	original data	original data	1	269.388	174.556	62.068	122.137	23.4382	74.4833	91.67	111.049	248.437	137.59
671	22	M	0	0	original data	original data	1	259.311	171.774	60.5997	120.044	22.027	75.5519	91.8948	102.204	240.928	138.726
672	22	M	0	0	original data	original data	1	231.828	162.804	58.3708	112.304	20.6552	79.0097	89.1659	100.235	227.54	127.321
673	22	M	0	0	original data	original data	1	254.741	165.117	60.485	115.562	22.1902	72.6248	89.6295	113.547	241.21	127.668
674	22	M	0	0	original data	original data	1	243.492	169.353	56.906	116.516	19.9458	69.3141	92.864	100.267	233.89	133.774
675	22	M	0	0	original data	original data	1	243.495	162.764	58.6247	114.051	20.1266	65.5818	89.1369	86.3306	224.966	138.638
676	22	M	0	0	original data	original data	1	270.213	178.191	66.8244	127.749	22.923	74.8066	97.0643	96.5229	247.185	150.675
677	22	M	0	0	original data	original data	1	256.655	174.378	58.9759	119.703	21.948	83.0518	99.6733	101.501	240.934	139.442
678	22	M	0	0	original data	original data	1	232.89	157.521	56.0544	110.133	19.4366	61.4627	80.0726	90.3692	210.299	119.936
679	22	M	0	0	original data	original data	1	240.254	168.945	59.0454	119.304	21.8354	68.6441	89.0083	106.996	228.962	122.094
680	18	M	0	0	original data	original data	1	260.595	166.574	63.472	117.742	22.043	68.5489	79.078	103.238	237.634	134.418
681	18	M	0	0	original data	original data	1	229.26	164.382	60.1343	116.667	18.8257	57.3162	78.7009	80.8344	185.535	104.734
682	18	M	0	0	original data	original data	1	228.032	160.393	61.8971	115.778	20.0817	71.4413	81.1361	98.4136	201.617	103.264
683	18	M	0	0	original data	original data	1	234.783	153.82	61.1269	109.885	18.589	61.6758	80.4761	85.8827	202.691	116.809
684	18	M	0	0	original data	original data	1	256.667	162.065	69.126	115.803	21.4822	68.646	84.4281	101.732	228.716	126.991
685	18	M	0	0	original data	original data	1	238.012	169.655	60.8756	120.176	21.0526	68.4367	92.1169	85.181	210.526	125.502
686	18	M	0	0	original data	original data	1	250.333	164.008	58.001	114	21.6667	66.3543	90.6673	103.197	227	124.164
687	18	M	0	0	original data	original data	1	252.083	165.133	57.7571	113.962	22.5543	69.2272	86.4079	96.6967	221.733	125.104
688	18	M	0	0	original data	original data	1	243.869	167.862	63.3944	116.485	20.8456	71.1302	82.2888	96.7303	219.346	122.616
689	18	M	0	0	original data	original data	1	245.267	164.609	63.5047	116.668	20.1235	70.8659	81.0794	93.3353	222.551	129.219
690	18	M	0	0	original data	original data	1	224.96	157.073	59.0954	113.984	19.7417	62.5686	83.3351	84.4406	195.389	110.953
691	18	M	0	0	original data	original data	1	250.307	165.315	57.7466	117.644	21.319	65.3403	80.6748	96.3649	224.54	128.255
692	18	M	0	0	original data	original data	1	250.398	162.272	57.8051	112.732	20.9557	69.2557	88.6041	95.5718	226.525	131.094
693	18	M	0	0	original data	original data	1	245.146	157.386	58.0547	113.104	22.5191	67.6888	91.3614	97.2118	225.941	128.748
694	18	M	0	0	original data	original data	1	245.016	167.535	62.0654	118.971	21.8662	72.348	85.2308	96.3147	222.508	126.498
695	18	M	0	0	original data	original data	1	242.54	169.209	56.8263	114.921	21.271	63.8166	80.953	97.7805	209.841	112.066
696	18	M	0	0	original data	original data	1	251.779	171.086	60.253	119.222	22.5561	79.5559	97.1236	96.0091	225.556	129.562
697	18	M	0	0	original data	original data	1	232.77	155.081	55.8087	111.993	19.4257	66.5755	80.7546	93.0072	209.459	116.635
698	18	M	0	0	original data	original data	1	279.245	179.296	62.1914	123.923	23.445	80.3828	110.582	99.3092	232.474	133.211
699	18	M	0	0	original data	original data	1	262.257	175.099	63.8132	120.817	25.0988	70.4323	85.214	107.963	250.584	142.938
700	18	M	0	0	original data	original data	1	228.239	149.544	59.1761	105.15	19.7674	65.1197	83.0625	86.7355	201.661	114.969
701	18	M	0	0	original data	original data	1	268.731	171.212	61.3128	119.04	22.4458	73.3753	82.3535	96.936	229.102	132.222
702	18	M	0	0	original data	original data	1	243.028	162.358	60.3244	115.325	20.7808	61.559	81.8446	83.9202	205.714	121.835
703	18	M	0	0	original data	original data	1	246.286	173.6	59.6013	117.288	22.7152	69.7289	89.0595	102.62	233.714	131.181
704	18	M	0	0	original data	original data	1	247.037	165.199	55.5503	116.288	21.8442	70.2061	85.6433	90.4717	222.513	132.156
705	18	M	0	0	original data	original data	1	233.766	166.129	59.5099	117.048	21.5921	65.2727	90.6315	95.4752	224.026	128.587
706	18	M	0	0	original data	original data	1	255.351	174.601	63.3457	119.182	24.2967	67.2756	91.8938	92.6054	232.997	140.429
707	18	M	0	0	original data	original data	1	251.711	166.437	55.2093	112.778	22.5435	67.6977	81.7526	94.603	228.897	134.816
708	18	M	0	0	original data	original data	1	248.289	169.597	60.4575	116.54	21.4846	73.3998	88.9766	96.1988	228.517	132.32
709	18	M	0	0	original data	original data	1	245.339	165.179	57.591	113.073	22.238	69.5418	88.5548	92.9923	225.067	132.076
710	18	F	0	0	original data	original data	1	259.48	168.061	59.3168	116.931	21.2871	64.7525	88.3348	93.2711	220.198	126.933
711	18	F	0	0	original data	original data	1	267.908	165.561	59.3475	118.339	22.064	72.2154	89.1675	98.3195	216.046	117.797
712	18	F	0	0	original data	original data	1	233.705	164.981	63.4253	117.131	20.196	58.2199	89.1991	93.3681	209.192	115.92
713	18	F	0	0	original data	original data	1	220.741	149.715	57.1493	105.573	19.2857	61.4292	73.4425	76.5948	187.143	110.588
714	18	F	0	0	original data	original data	1	287.273	196.648	73.7241	137.563	23.9637	76.3158	86.0656	114.305	249.605	135.336
715	18	F	0	0	original data	original data	1	237.037	157.741	57.0996	106.173	21.9147	64.8178	89.2061	101.24	204.012	102.783
716	18	F	0	0	original data	original data	1	261.2	173.761	64.0927	116.626	23.1169	63.8982	87.2147	103.119	230.14	127.025
717	18	F	0	0	original data	original data	1	250.177	165.826	62.7476	118.35	22.549	64.1512	92.6201	101.407	226.919	125.524
718	18	F	0	0	original data	original data	1	253.219	174.205	60.082	118.548	25.0666	68.6684	80.4194	122.46	222.454	100.006
719	18	F	0	0	original data	original data	1	265.116	167.988	70.751	116.193	21.2265	69.3934	83.0256	90.5988	213.348	122.763
720	18	F	0	0	original data	original data	1	210.811	145.083	52.4331	100.137	20.1369	54.5973	75.6757	83.7839	183.784	100
721	18	F	0	0	original data	original data	1	245.955	164.802	64.7897	115.471	21.6584	64.8515	91.6112	103.791	209.901	106.264
722	18	F	0	0	original data	original data	1	260.743	171.849	53.4756	116.048	24.2706	73.4767	88.0641	109.569	217.772	108.243
723	18	F	0	0	original data	original data	1	227.041	156.184	59.262	108.838	20.2187	61.0246	89.0633	102.91	220.711	117.809
724	18	F	0	0	original data	original data	1	259.729	165.854	56.4503	117.184	22.6737	65.4316	93.0215	94.7555	223.313	128.568
725	18	F	0	0	original data	original data	1	230.743	163.244	57.5472	113.522	23.2704	58.8084	73.9101	96.8559	218.553	121.699
726	18	F	0	0	original data	original data	1	234.204	155.972	55.1144	111.166	19.0717	58.7076	72.8502	93.9019	203.095	109.246
727	18	F	0	0	original data	original data	1	223.256	145.628	58.3044	101.163	20	58.6605	73.265	82.7962	192.093	109.306
728	18	F	0	0	original data	original data	1	211.438	143.318	46.4064	98.5404	18.4655	52.9412	73.5359	86.2803	195.752	109.482
729	18	F	0	0	original data	original data	1	235.38	160.871	59.1367	113.889	21.7836	66.6981	83.9181	92.9825	199.708	106.725
730	18	F	0	0	original data	original data	1	224.835	162.007	65.924	112.585	21.8543	67.2194	87.764	88.7422	205.96	117.219
731	18	F	0	0	original data	original data	1	204.082	154.234	53.9556	108.601	18.8058	59.4759	73.1924	87.1804	197.085	109.919
732	18	F	0	0	original data	original data	1	273.585	178.199	62.4696	122.008	23.2193	74.4508	97.5953	106.88	223.342	116.462
733	18	F	0	0	original data	original data	1	255.085	161.865	53.3915	110.177	22.8814	62.2939	85.2369	91.2672	208.475	117.501
734	18	F	0	0	original data	original data	1	231.183	162.6	62.9934	113.977	21.063	63.7807	94.895	93.4743	204.724	111.557
735	18	F	0	0	original data	original data	1	254.878	163.468	64.4249	114.493	23.1884	64.1315	81.5612	92.8119	206.292	113.586
736	18	F	0	0	original data	original data	1	274.895	175.832	58.7983	123.026	22.6974	69.8757	100.043	105.858	228.452	122.594
737	18	F	0	0	original data	original data	1	241.406	166.089	60.8185	117.5	21.6667	66.945	91.6671	97.783	215.278	117.504
738	18	F	0	0	original data	original data	1	246.919	169.197	63.523	117.542	22.7513	65.4046	90.1272	93.3677	217.536	124.173
739	18	F	0	0	original data	original data	1	221.905	141.158	53.6866	99.1643	18.3844	56.5466	82.177	83.2984	182.173	98.8955
740	18	F	0	0	original data	original data	1	241.709	168.348	64.3236	117.354	21.8593	62.3298	89.9554	100.509	228.141	127.644
741	18	F	0	0	original data	original data	1	243.612	162.56	58.1514	112.776	21.1454	66.9661	87.2525	95.1604	209.251	114.102
742	18	F	0	0	original data	original data	1	267.857	179.415	64.5524	123.282	24.8677	74.6032	89.7157	103.221	243.386	140.246
743	18	F	0	0	original data	original data	1	252.207	166.108	51.5182	114	22.6154	66.4623	91.3929	89.8863	217.538	127.721
744	18	F	0	0	original data	original data	1	254.14	167.102	55.8458	117.1	24.8936	64.5022	96.5455	114.722	231.169	116.453
745	18	F	0	0	original data	original data	1	220.093	148.293	51.7073	99.3742	20.4415	55.989	73.6017	81.7637	192.767	111.008
746	18	F	0	0	original data	original data	1	249.083	166.101	59.3817	116.105	21.5942	63.4842	81.752	91.8841	220.092	128.208
747	18	F	0	0	original data	original data	1	233.333	154.37	53.4069	105.07	22.3856	58.1699	82.032	92.5068	198.693	106.229
748	18	F	0	0	original data	original data	1	249.18	171.726	63.9397	121.517	23.9754	66.439	86.9326	98.0277	213.525	115.639
749	18	F	0	0	original data	original data	1	232.51	158.441	59.2593	113.375	19.9588	73.2614	87.663	101.239	213.169	111.938
750	18	M	0	0	original data	original data	1	220.482	161.181	66.2568	118.528	21.2349	70.8145	82.0074	100.949	215.361	114.498
751	18	M	0	0	original data	original data	1	251.258	166.682	61.6506	116.238	23.1132	80.1911	95.6161	97.172	243.396	146.228
752	18	M	0	0	original data	original data	1	258.75	175.891	58.8946	121.294	22.9119	73.8564	95.9754	110.523	240.431	129.928
753	18	M	0	0	original data	original data	1	235.014	172.808	64.4975	120.029	21.4286	76.7512	91.6005	89.6468	220.168	130.54
754	18	M	0	0	original data	original data	1	253.031	171.792	60.7143	119.403	20.8955	62.191	88.3234	108.721	253.907	145.211
755	18	M	0	0	original data	original data	1	263.547	180.264	59.2607	120.472	24.5623	84.5211	109.382	113.473	264.035	150.602
756	18	M	0	0	original data	original data	1	219.38	152.658	58.2197	110.594	19.3798	62.0203	80.3634	87.859	193.54	105.688
757	18	M	0	0	original data	original data	1	233.475	165.218	60.8706	113.588	18.6025	64.927	84.4739	110.29	234.565	124.274
758	18	M	0	0	original data	original data	1	268.111	181.03	62.0268	127.709	23.9938	72.4518	93.8208	116.424	251.393	134.998
759	18	M	0	0	original data	original data	1	227.636	157.264	60.3722	112.064	20.855	62.3121	84.3762	97.9914	227.217	129.228
760	14	F	0	0	original data	original data	1	260.118	171.11	65.5933	115.989	21.6802	73.9857	102.122	96.477	214.363	117.886
761	14	F	0	0	original data	original data	1	264.721	172.122	65.1834	118.305	22.0159	67.6439	84.9142	92.573	213.528	120.955
762	14	F	0	0	original data	original data	1	247.222	168.757	57.0794	115.546	22.549	63.0258	78.9921	91.3249	221.289	129.978
763	14	F	0	0	original data	original data	1	206.103	150.996	55.1948	103.788	19.5562	58.4482	75.3415	92.5006	199.556	107.16
764	14	F	0	0	original data	original data	1	247.268	168.321	61.1116	118.185	22.8142	63.388	74.0437	103.029	209.016	106.034
765	14	F	0	0	original data	original data	1	252.985	176.126	58.2102	118.671	24.2537	67.9115	94.4391	107.133	225.746	118.696
766	14	F	0	0	original data	original data	1	263.213	166.804	62.6964	116.58	23.3161	68.3938	83.9478	92.6212	210.881	118.499
767	14	F	0	0	original data	original data	1	270.611	171.561	58.4418	118.13	23.4733	69.8484	91.2501	113.05	229.389	116.483
768	14	F	0	0	original data	original data	1	262.246	171.815	56.7568	115.183	23.8227	69.8958	87.2996	102.884	226.854	123.978
769	14	F	0	0	original data	original data	1	265.049	176.602	58.0672	117.073	24.3902	71.2195	94.6614	110.909	236.723	126.147
770	14	F	0	0	original data	original data	1	247.753	170.905	62.0311	117.932	22.9958	63.2911	93.2499	99.5781	215.612	116.034
771	14	F	0	0	original data	original data	1	244.444	167.175	58.4721	114.734	25.8454	66.6737	92.2718	113.086	238.647	125.642
772	14	F	0	0	original data	original data	1	254.867	173.465	60.1786	115.708	23.2301	71.6814	93.3639	99.1281	218.142	119.037
773	14	F	0	0	original data	original data	1	244.595	171.617	58.8492	115.376	23.4628	68.2971	82.2319	104.537	231.715	127.19
774	14	F	0	0	original data	original data	1	241.433	168.589	58.8496	115.577	22.1184	65.7387	95.9547	95.9625	210.592	114.652
775	14	F	0	0	original data	original data	1	224.901	152.904	61.2398	106.215	19.1989	58.8424	69.6182	84.8256	183.978	99.1875
776	14	F	0	0	original data	original data	1	241.593	162.083	57.3341	109.821	20.2381	67.5654	83.4438	92.262	215.308	123.046
777	14	F	0	0	original data	original data	1	261.039	177.608	55.0209	118.183	24.2424	73.6045	98.2837	110.495	232.9	122.605
778	14	F	0	0	original data	original data	1	253.846	171.171	60.3671	117.461	22.2222	61.5881	95.2386	93.0954	204.762	111.812
779	14	F	0	0	original data	original data	1	226.383	156.05	58.4803	109.003	20.361	58.7316	82.5782	93.3672	206.094	112.755
780	14	F	0	0	original data	original data	1	218.27	156.413	59.2122	109.4	21.4	55.2014	82.4155	84.803	189.2	104.402
781	14	F	0	0	original data	original data	1	252.247	161.675	58.7736	112.083	21.25	64.1721	74.6124	103.751	211.667	107.918
782	14	F	0	0	original data	original data	1	267.105	176.658	65.1189	120	25.1064	77.448	103.852	115.341	237.447	122.149
783	14	F	0	0	original data	original data	1	282.039	172.333	63.5941	121.602	24.5169	66.9921	78.193	103.885	231.068	127.186
784	14	F	0	0	original data	original data	1	226.271	148.252	55.2863	103.577	18.6508	59.5244	81.269	79.9067	191.62	111.734
785	14	F	0	0	original data	original data	1	256.299	168.86	60.9902	116.996	23.1742	73.296	92.9142	106.19	232.536	126.364
786	14	F	0	0	original data	original data	1	252.439	165.498	55.5586	114.094	22.4832	64.7686	85.9087	92.6642	198.817	106.24
787	14	F	0	0	original data	original data	1	258.824	173.137	59.0308	114.581	22.1574	64.4321	97.38	106.419	228.28	121.87
788	14	F	0	0	original data	original data	1	248.649	171.102	55.9652	115.892	21.4953	71.9633	94.8718	97.2359	217.913	120.748
789	14	F	0	0	original data	original data	1	230.588	161.074	53.7026	112.503	21.5164	61.0711	77.498	104.519	209.426	104.929
790	14	F	0	0	original data	original data	1	239.512	167.738	67.2449	115.349	24.6552	66.5517	82.0697	95.5485	231.379	135.884
791	14	F	0	0	original data	original data	1	251.171	169.363	59.9777	118.437	23.0263	64.806	89.1599	98.3562	221.053	122.698
792	14	F	0	0	original data	original data	1	231.727	150.278	48.1995	101.406	22.2892	57.8327	77.285	97.5956	214.056	116.47
793	14	F	0	0	original data	original data	1	195.473	140.938	58.234	99.0362	18.595	53.1688	65.0161	77.1664	186.923	109.81
794	14	F	0	0	original data	original data	1	219.6	158.913	59.3094	110.8	20.4	59.2	78.401	81.2062	185.2	104.005
795	14	F	0	0	original data	original data	1	243.573	168.058	61.2752	114.911	22.6708	73.3025	90.9836	109.329	220.146	110.84
796	14	F	0	0	original data	original data	1	250.915	168.5	63.1282	116.159	21.9523	70.4268	89.9411	92.4243	214.939	122.596
797	14	F	0	0	original data	original data	1	259.211	172.66	60.1293	118.549	24.5984	65.727	96.7818	112.126	213.71	101.645
798	14	F	0	0	original data	original data	1	285.484	183.928	73.3636	127.714	25.7143	75.4307	96.7467	106.688	229.044	122.574
799	14	F	0	0	original data	original data	1	266.01	183.772	67.6184	128.84	23.0375	73.382	103.782	97.9524	230.389	132.437
800	14	M	0	0	original data	original data	1	243.986	163.159	60.7656	115.808	21.6495	63.5748	79.728	84.2203	199.313	115.141
801	14	M	0	0	original data	original data	1	260.699	170.48	55.6539	116.568	23.3728	66.2748	90.8978	100.603	222.189	121.607
802	14	M	0	0	original data	original data	1	250.226	168.648	60.5979	118.351	21.7136	71.2597	81.0865	95.0001	225.688	131.031
803	14	M	0	0	original data	original data	1	239.785	157.806	59.0853	110.929	20.4918	61.2927	71.2614	88.984	202.688	113.714
804	14	M	0	0	original data	original data	1	254.521	165.58	60.5072	117.671	23.6986	68.772	79.4539	95.9269	227.123	131.26
805	14	M	0	0	original data	original data	1	237.931	169.026	58.9375	115.049	22.2571	72.103	89.9774	90.5957	216.301	125.705
806	14	M	0	0	original data	original data	1	244.076	165.644	56.4152	115.543	21.9951	69.2088	90.0413	93.8466	204.106	110.268
807	14	M	0	0	original data	original data	1	236.916	166.667	58.2385	116.911	22.3496	70.2058	90.0005	99.7609	225.788	126.112
808	14	M	0	0	original data	original data	1	252.124	166.69	62.3404	117.609	21.7224	68.6395	83.035	98.7171	222.879	124.166
809	14	M	0	0	original data	original data	1	243.182	162.691	65.8941	108.215	20.1133	72.5218	70.2641	90.9403	206.799	115.868
810	14	M	0	0	original data	original data	1	242.308	170.153	61.9892	119.416	22.1649	75.2577	80.0695	95.5608	214.433	118.923
811	14	M	0	0	original data	original data	1	267.094	173.771	55.4898	119.094	25.2438	69.2564	93.2089	107.451	241.748	134.31
812	14	M	0	0	original data	original data	1	278.214	177.557	68.0018	118.751	22.9167	78.3338	87.2333	105.002	242.778	137.779
813	14	M	0	0	original data	original data	1	246.119	170.148	61.8901	119.219	22.1498	68.4047	83.4035	91.8697	206.515	114.668
814	14	M	0	0	original data	original data	1	276.395	172.567	64.1593	117.896	23.0874	71.5847	98.9313	109.016	248.634	139.618
815	14	M	0	0	original data	original data	1	246.341	162.565	60.1005	113.037	21.6269	65.9623	82.2109	84.051	213.497	129.449
816	14	M	0	0	original data	original data	1	269.194	181.641	71.875	124.359	23.5043	78.0627	104.559	103.419	227.35	123.932
817	14	M	0	0	original data	original data	1	205.882	146.819	51.6115	100.801	19.7115	53.5266	80.4589	92.3423	194.551	102.275
818	14	M	0	0	original data	original data	1	224.436	161.86	58.0216	112.448	21.2707	58.2879	74.87	100.553	231.215	130.663
819	14	M	0	0	original data	original data	1	252.685	168.378	60.832	114.766	22.4832	72.4956	95.647	96.3379	229.195	132.907
820	14	M	0	0	original data	original data	1	255.486	181.55	60.5211	126.18	24.8927	77.7436	105.033	113.494	244.42	130.926
821	14	M	0	0	original data	original data	1	237.603	168.731	63.0403	115.217	22.8261	62.7723	83.6961	101.929	210.598	108.721
822	14	M	0	0	original data	original data	1	240.67	166.525	54.1868	114.308	22	64.9238	82.3092	88.9376	227.736	138.823
823	14	M	0	0	original data	original data	1	287.864	191.837	66.8367	135.127	26.0518	85.4424	103.244	120.719	245.307	124.602
824	14	M	0	0	original data	original data	1	241.98	172.405	59.0181	119.301	22.6684	62.9539	85.7654	99.7412	214.767	115.026
825	14	M	0	0	original data	original data	1	243.75	163.305	53.6131	112.012	22.5225	72.0727	85.899	99.8415	215.916	116.338
826	14	M	0	0	original data	original data	1	253.465	166.385	62.1335	115.836	21.4076	68.9156	92.0896	90.1512	219.355	129.41
827	14	M	0	0	original data	original data	1	246.774	164.258	61.8207	115.169	22.1919	62.3652	82.5847	87.9644	209.831	121.941
828	14	M	0	0	original data	original data	1	245.038	165.854	60.1626	116.583	22.6131	71.1273	88.1999	100.764	219.347	118.601
829	14	M	0	0	original data	original data	1	253.846	169.632	62.6499	119.58	22.028	74.8284	96.506	106.302	230.42	124.133
830	14	M	0	0	original data	original data	1	235.013	160.785	61.1878	112.202	20.6897	63.3958	74.8391	94.1646	205.04	110.875
831	14	M	0	0	original data	original data	1	251.466	172.775	61.8893	119.871	25.7329	70.3591	77.8529	112.424	234.202	121.866
832	14	M	0	0	original data	original data	1	265.781	169.687	73.0684	117.123	21.4618	67.3531	70.3378	93.3925	218.398	125.029
833	14	M	0	0	original data	original data	1	238.934	161.514	53.1394	112.978	21.9577	75.9259	92.073	91.805	224.603	132.808
834	14	M	0	0	original data	original data	1	265.873	190.16	62.8508	127.2	25.334	78.9351	89.3679	116.537	269.159	152.628
835	14	M	0	0	original data	original data	1	240	174.366	61.1612	118.92	23.5151	61.0817	85.4122	101.081	220	118.919
836	14	M	0	0	original data	original data	1	257.346	179.324	67.1886	121.048	23.5876	66.6673	82.5444	112.717	225.424	112.717
837	14	M	0	0	original data	original data	1	252.695	174.056	60.4315	117.074	22.4561	67.3653	74.8719	100.001	220.359	120.36
838	14	M	0	0	original data	original data	1	248.583	171.383	61.3148	116.064	22.5852	58.5255	82.6827	99.1482	217.045	117.898
839	14	M	0	0	original data	original data	1	261.639	167.322	61.318	115.082	24.5913	67.2139	88.8742	91.4957	213.115	121.655
840	10	F	0	0	original data	original data	1	268.775	182.229	59.6956	118.98	26.0885	78.6561	93.6767	110.682	228.458	117.796
841	10	F	0	0	original data	original data	1	239.037	163.988	62.5887	110.963	21.3904	66.5775	72.9951	100.268	206.15	105.883
842	10	F	0	0	original data	original data	1	264.095	179.599	64.4088	120.344	25.9644	74.1864	84.5744	109.205	231.454	122.261
843	10	F	0	0	original data	original data	1	252.282	171.557	59.5478	117.364	23.3681	66.337	90.8676	104.193	214.621	110.458
844	10	F	0	0	original data	original data	1	258.086	175.414	61.908	117.734	24.6305	66.9969	83.87	111.577	222.771	111.195
845	10	F	0	0	original data	original data	1	278.698	175.915	62.1156	116.901	26.9426	66.7057	91.8943	104.573	234.247	129.686
846	10	F	0	0	original data	original data	1	259.109	170.447	66.8127	117.004	26.3158	73.2838	90.7108	108.132	217.409	109.346
847	10	F	0	0	original data	original data	1	258.865	158.74	66.5428	108.069	21.8254	66.4021	82.011	79.6529	193.915	114.302
848	10	F	0	0	original data	original data	1	254.07	169.167	61.076	115.116	23.2567	66.863	90.5121	95.9586	206.395	110.49
849	10	F	0	0	original data	original data	1	256.171	167.144	60.1995	114.736	23.8035	62.4812	78.8429	100.004	201.259	101.264
850	10	F	0	0	original data	original data	1	262.609	169.79	65.7997	119.422	22.029	61.7398	82.3188	105.218	220.87	115.652
851	10	F	0	0	original data	original data	1	258.065	167.969	60.6911	114.579	23.6501	63.2922	82.7217	102.08	221.598	119.77
852	10	F	0	0	original data	original data	1	262.557	166.928	60.391	116.161	24.1713	62.7169	89.0721	107.213	244.803	137.645
853	10	F	0	0	original data	original data	1	242.578	169.706	60.5068	118.908	23.9504	63.8655	80.1517	90.7717	215.126	124.381
854	10	F	0	0	original data	original data	1	239.141	155.864	59.6562	107.876	20.2878	56.3266	74.7154	83.2981	191.885	108.595
855	10	F	0	0	original data	original data	1	267.982	173.016	66.6721	118.508	25	64.1249	83.6277	107.911	229.661	121.753
856	10	F	0	0	original data	original data	1	253.247	165.924	60.6753	113.64	23.7574	71.4703	97.4036	102.925	226.167	123.322
857	10	F	0	0	original data	original data	1	247.41	169.958	61.4036	119.42	22.8986	61.4493	90.7413	89.5671	204.058	114.494
858	10	F	0	0	original data	original data	1	232.857	155.38	60.017	107	22.1429	62.6034	88.3232	94.2989	191.143	96.87
859	10	F	0	0	original data	original data	1	248.193	158.967	70.2128	112.158	21.2766	58.7357	74.4073	79.3954	198.957	119.589
860	10	F	0	0	original data	original data	1	233.76	156.069	53.4625	106.522	21.0997	53.9648	71.8743	97.4427	194.118	96.6754
861	10	F	0	0	original data	original data	1	256.579	174.915	56.1018	117.127	25.6906	62.1645	89.1794	111.604	220.442	108.842
862	10	F	0	0	original data	original data	1	227.603	152.699	60.2477	105.946	21.4286	59.8068	78.7376	92.7696	192.736	100.031
863	10	F	0	0	original data	original data	1	224.518	144.549	49.339	100.968	21.3499	65.2898	75.2112	77.4294	192.562	115.164
864	10	F	0	0	original data	original data	1	253.143	171.212	56.3951	117.143	26	65.7168	90.5755	98.0906	210.286	112.365
865	10	F	0	0	original data	original data	1	280.464	180.488	59.2863	119.868	27.1523	71.5232	95.3786	107.389	227.815	120.623
866	10	F	0	0	original data	original data	1	223.138	173.176	63.2353	115.559	22.2074	58.2471	77.9328	92.0938	202.128	110.167
867	10	F	0	0	original data	original data	1	246.836	172.165	59.929	115.612	24.4726	59.5071	87.7728	93.8076	194.093	100.55
868	10	F	0	0	original data	original data	1	249.321	175.433	59.5999	118.734	24.677	70.8086	98.2035	112.934	227.907	115.001
869	10	F	0	0	original data	original data	1	246.182	169.586	62.1647	116.716	22.3373	61.5918	86.9099	100.499	213.791	113.333
870	10	F	0	0	original data	original data	1	258.366	163.454	59.176	111.483	24.7097	63.818	87.5521	100.094	213.619	113.702
871	10	F	0	0	original data	original data	1	231.683	169.915	62.1096	117.54	22.7749	67.8031	82.7944	93.9791	203.141	109.162
872	10	F	0	0	original data	original data	1	252.632	175.996	61.794	116.623	22.644	63.3513	89.2686	90.593	203.665	113.103
873	10	F	0	0	original data	original data	1	247.343	172.539	66.3469	115.832	23.7467	67.5467	85.0255	93.1399	207.018	113.878
874	10	F	0	0	original data	original data	1	245.662	166.671	62.3932	114.388	26.0684	70.0999	102.749	100	209.659	109.659
875	10	F	0	0	original data	original data	1	245.055	177.299	63.371	121.448	24.7253	62.2808	78.4191	103.711	215.385	111.766
876	10	F	0	0	original data	original data	1	252.632	171.143	53.2536	115.854	22.0867	63.6862	77.4445	85.3725	204.611	119.25
877	10	F	0	0	original data	original data	1	271.196	174.334	69.9546	120.291	25	79.3263	90.3437	112.373	218.816	106.585
878	10	F	0	0	original data	original data	1	230.357	165.201	62.5995	116.048	21.8833	59.417	84.4898	96.8201	201.352	104.537
879	10	F	0	0	original data	original data	1	257.317	171.633	57.4858	119.213	22.6864	62.0375	85.4245	89.8159	202.778	112.964
880	10	M	0	0	original data	original data	1	228.485	159.591	60.3304	111.364	23.4848	60.0008	79.7114	94.8501	197.273	102.426
881	10	M	0	0	original data	original data	1	256.232	171.549	64.6457	119.13	24.3478	65.22	72.7536	95.9674	198.261	102.343
882	10	M	0	0	original data	original data	1	219.557	157.635	52.8998	106.134	21.6036	58.638	78.1026	92.7103	193.917	101.225
883	10	M	0	0	original data	original data	1	228.435	155.457	58.1753	108.293	21.5144	58.4135	73.8026	81.7311	192.769	111.039
884	10	M	0	0	original data	original data	1	260.282	157.467	63.3803	110.569	23.2394	64.507	81.6906	92.1131	213.521	121.409
885	10	M	0	0	original data	original data	1	237.705	171.434	63.9479	119.181	23.1148	62.9508	81.9698	100.451	201.967	101.761
886	10	M	0	0	original data	original data	1	259.621	178.375	63.0923	116.564	25.7107	67.5086	90.2258	104.101	221.451	117.35
887	10	M	0	0	original data	original data	1	275.254	181.506	55.9414	117.967	25.0859	69.8338	93.3589	110.849	244.407	133.56
888	10	M	0	0	original data	original data	1	253.936	172.935	61.8186	118.513	25.5102	57.7267	85.4247	100.875	208.163	107.289
889	10	M	0	0	original data	original data	1	229.674	155.485	57.5675	106.975	23.5905	59.7177	72.71	89.7157	202.077	112.544
890	10	M	0	0	original data	original data	1	256.574	171.311	59.6864	117.806	25.1309	64.3984	84.9736	102.618	226.811	124.193
891	10	M	0	0	original data	original data	1	265.123	177.787	62.3831	119.599	26.0802	72.8402	83.0339	95.6994	212.037	116.375
892	10	M	0	0	original data	original data	1	253.801	163.375	59.1603	111.842	24.1246	65.5029	83.9181	80.7018	199.415	118.713
893	10	M	0	0	original data	original data	1	250.448	169.892	56.7172	115.373	26.7164	68.0604	84.006	105.075	213.433	108.359
894	10	M	0	0	original data	original data	1	253.872	170.209	62.7478	117.375	24.0701	62.0367	88.3598	88.844	209.926	121.099
895	10	M	0	0	original data	original data	1	242.433	170.736	61.6476	116.766	23.5905	64.0956	75.67	92.0066	220.178	128.203
896	10	M	0	0	original data	original data	1	252.915	167.438	61.4091	112.552	23.2394	64.5077	93.5635	104.231	227.042	122.822
897	10	M	0	0	original data	original data	1	266.772	180.583	65.1906	118.354	23.4177	72.7848	89.8756	91.4559	230.38	138.924
898	10	M	0	0	original data	original data	1	260.355	171.662	58.643	119.154	24.1294	62.6945	79.5464	101.633	230.738	129.356
899	10	M	0	0	original data	original data	1	240.678	163.127	60.2703	111.448	23.2335	63.2997	78.5392	95.6273	211.465	115.846
900	10	M	0	0	original data	original data	1	213.688	150.492	56.0532	106.475	23.1765	58.5882	84.003	82.1625	193.647	111.562
901	10	M	0	0	original data	original data	1	252.321	176.379	62.0165	120.714	24.7143	62.0026	84.3892	93.4317	216.329	122.903
902	10	M	0	0	original data	original data	1	241.901	168.689	61.211	115.803	21.5026	60.3633	77.4776	89.4259	210.001	120.659
903	10	M	0	0	original data	original data	1	244.67	163.922	64.3245	113.65	23.4663	58.283	87.3333	92.0449	210.716	118.707
904	10	M	0	0	original data	original data	1	241.818	165.425	62.4757	119.571	22.252	64.6118	70.0133	80.7676	208.912	128.259
905	10	M	0	0	original data	original data	1	251.542	171.223	60.9954	117.078	24.1819	63.388	85.4637	92.6498	202.182	109.582
906	10	M	0	0	original data	original data	1	249.56	169.362	60.417	113.343	24.1944	63.0505	99.1272	112.615	231.085	118.48
907	10	M	0	0	original data	original data	1	245.106	162.071	61.393	113.372	23.8372	65.6983	93.6593	83.1441	189.535	106.399
908	10	M	0	0	original data	original data	1	249.638	170.662	64.3283	117.275	22.8933	67.4157	82.5747	89.8876	202.837	112.949
909	10	M	0	0	original data	original data	1	265.238	172.101	62.638	118.819	25.6875	58.5165	90.0013	90.9362	201.136	110.203
910	10	M	0	0	original data	original data	1	264.552	172.919	61.997	118.868	25.3369	57.9515	89.1822	90.5677	201.174	110.609
911	10	M	0	0	original data	original data	1	269.767	173.492	66.1138	117.775	24.0864	71.7639	86.3207	96.6817	227.907	131.232
912	10	M	0	0	original data	original data	1	248.729	173.226	64.2307	120.455	23.7374	98.9345	85.4397	86.1124	216.564	130.454
913	10	M	0	0	original data	original data	1	223.077	154.159	56.0976	106.098	20.9756	60.4878	76.5385	74.8801	184.174	109.298
914	10	M	0	0	original data	original data	1	229.766	156.897	59.3272	111.19	21.4286	59.7619	84.8704	83.8121	190.364	106.557
915	10	M	0	0	original data	original data	1	257.589	174.33	64.6087	116.627	24.4595	65.9459	85.2345	111.635	219.127	107.519
916	10	M	0	0	original data	original data	1	261.069	164.941	60.4579	112.712	22.3164	69.2096	88.911	89.8329	203.608	113.779
917	10	M	0	0	original data	original data	1	219.433	156.668	56.5377	105.779	20.1005	61.5578	76.3968	86.4715	203.015	116.612
918	10	M	0	0	original data	original data	1	244.805	165.478	60.4555	114.905	22.4932	63.1442	89.8689	89.4328	206.963	117.533
919	10	M	0	0	original data	original data	1	242.797	167.905	58.9888	113.063	25.703	61.236	93.2652	96.0745	213.764	117.702
920	6	F	0	0	original data	original data	1	258.046	168.462	61.4323	114.262	25	62.417	87.098	90.7053	212.776	122.247
921	6	F	0	0	original data	original data	1	266.364	169.355	56.1772	113.676	26.6176	63.5355	94.6181	87.6472	212.032	124.385
922	6	F	0	0	original data	original data	1	262.291	172.352	65.6573	117.602	25.6991	75.6983	89.1132	89.9442	202.793	112.849
923	6	F	0	0	original data	original data	1	255.859	178.29	57.0735	118.343	27.2251	64.4531	89.4838	97.6515	217.946	120.308
924	6	F	0	0	original data	original data	1	237.615	163.121	57.3304	111.518	24.0838	60.2094	78.4404	89.3403	187.401	98.2006
925	6	F	0	0	original data	original data	1	272.043	175.805	68.6572	116.667	26.0528	61.8131	81.7275	94.8237	222.471	127.65
926	6	F	0	0	original data	original data	1	245.614	172.762	53.7978	113.937	26.2931	63.219	76.1581	98.2764	216.546	118.27
927	6	F	0	0	original data	original data	1	259.244	176.389	64.1475	117.089	26.3713	57.384	75.9541	103.407	218.143	114.796
928	6	F	0	0	original data	original data	1	250.725	170.235	60.8177	116.952	24.359	65.8144	93.2367	98.9205	219.386	120.575
929	6	F	0	0	original data	original data	1	281.921	174.192	76.3389	117.669	26.6917	74.812	76.2712	97.3944	208.921	111.575
930	6	F	0	0	original data	original data	1	255.193	173.835	62.0554	116.482	23.1302	65.0975	84.3072	96.6801	204.1	107.428
931	6	F	0	0	original data	original data	1	274.632	176.471	62.1715	118.954	27.0221	74.2683	95.227	100.077	230.882	130.941
932	6	F	0	0	original data	original data	1	268.085	175.397	69.3016	121.733	26.9014	71.4389	80.5494	97.5686	213.374	115.806
933	6	F	0	0	original data	original data	1	253.101	173.785	61.6798	118.504	24.5407	70.0792	83.9932	101.575	212.336	110.761
934	6	F	0	0	original data	original data	1	269.118	184.19	73.2987	122.097	26.9365	70.6459	77.14	109.69	214.839	105.175
935	6	F	0	0	original data	original data	1	227.851	159.431	64.465	110.876	23.3422	63.3958	68.4535	79.3168	164.721	85.4171
936	6	F	0	0	original data	original data	1	208.046	135.798	52.0123	92.2414	20.4023	58.6207	75.5769	77.0124	170.402	93.3916
937	6	F	0	0	original data	original data	1	251.039	163.087	54.6002	109.057	24.184	66.4695	85.1637	83.6799	204.154	120.475
938	6	F	0	0	original data	original data	1	272.936	175.084	61.5051	117.941	25.5891	59.7088	81.663	94.15	217.294	123.201
939	6	F	0	0	original data	original data	1	251.323	171.596	56.0362	116.885	25.2618	62.0419	77.2269	98.7653	207.853	109.229
940	6	F	0	0	original data	original data	1	265.158	169.367	64.8816	118.75	25.5952	69.6486	83.6357	93.1549	205.655	112.5
941	6	F	0	0	original data	original data	1	263.054	173.529	61.3899	116.799	25.5291	64.5589	71.6975	96.8277	216.667	119.843
942	6	F	0	0	original data	original data	1	246.884	167.612	56.1333	112.166	24.3323	64.1197	78.9875	91.6944	202.671	110.982
943	6	F	0	0	original data	original data	1	265	172.766	63.5413	115.463	24.9436	61.1742	80.3076	95.948	211.167	115.24
944	6	F	0	0	original data	original data	1	270.89	172.798	56.9524	114.384	27.7397	66.7843	82.9022	100.688	214.384	113.701
945	6	F	0	0	original data	original data	1	236.26	151.954	55.8207	106.349	23.8095	62.9635	77.871	79.632	195.931	116.303
946	6	F	0	0	original data	original data	1	246.29	169.294	64.7013	118.625	25.4989	68.7361	80.5685	86.2753	199.138	112.903
947	6	F	0	0	original data	original data	1	264.344	170.251	63.4117	114.286	25.6065	67.655	81.1517	95.7375	207.151	111.506
948	6	F	0	0	original data	original data	1	229.851	150.972	58.6365	103.31	22.695	58.8657	74.4865	78.2659	178.498	100.259
949	6	F	0	0	original data	original data	1	257.522	167.47	57.4645	111.467	26.105	65.4696	87.1681	102.211	206.173	103.964
950	6	F	0	0	original data	original data	1	234.081	159.901	61.6823	108.056	22.5008	57.7784	82.0738	82.5004	183.191	100.692
951	6	F	0	0	original data	original data	1	250	172.53	66.0446	115.016	23.7969	56.6601	82.0187	82.7196	201.001	118.282
952	6	F	0	0	original data	original data	1	256.398	185.99	70.1068	125.416	26.0797	62.4594	90.9953	101.125	220.181	119.293
953	6	F	0	0	original data	original data	1	241.453	164.426	62.7155	112.54	24.1389	65.518	78.0621	86.8392	197.179	110.349
954	6	F	0	0	original data	original data	1	253.125	163.206	56.05	112.503	25.9615	62.3626	75.001	88.4852	203.146	114.703
955	6	F	0	0	original data	original data	1	219.83	155.189	54.9641	106.658	21.9547	58.3569	67.9981	85.2692	173.654	88.3853
956	6	F	0	0	original data	original data	1	253.254	174.891	61.8456	114.793	25.7396	73.0775	89.3667	106.218	210.059	103.851
957	6	F	0	0	original data	original data	1	262.295	177.116	61.9553	121.307	26.7061	69.0364	94.6801	100.874	199.665	98.8342
958	6	F	0	0	original data	original data	1	243.478	161.641	62.4497	111.539	24.1758	58.5191	76.2046	97.5275	198.901	101.374
959	6	F	0	0	original data	original data	1	284.878	177.24	63.2083	119.026	29.0881	63.2146	75.122	105.662	225.755	120.096
960	6	M	0	0	original data	original data	1	260.534	169.675	64.4026	119.882	24.3323	65.2826	80.7209	89.9142	202.077	112.169
961	6	M	0	0	original data	original data	1	236.865	154.919	55.6293	105.343	23.3146	54.4951	80.3376	83.427	194.382	110.955
962	6	M	0	0	original data	original data	1	238.462	171.985	69.6283	119.221	23.7903	66.3984	72.2467	97.8495	209.293	111.443
963	6	M	0	0	original data	original data	1	259.155	173.733	60.0658	119.643	23.2143	66.5616	85.4666	111.039	223.485	112.446
964	6	M	0	0	original data	original data	1	250.564	161.925	55.5952	104.853	24.5588	64.7166	70.6103	100.912	213.235	112.379
965	6	M	0	0	original data	original data	1	240.586	164.238	60.4757	116.385	26.5537	60.7351	74.7623	93.1682	204.217	111.472
966	6	M	0	0	original data	original data	1	225.778	154.192	59.1418	109.28	23.1893	66.0876	71.568	87.5726	190.802	103.297
967	6	M	0	0	original data	original data	1	242.424	162.844	54.2865	111.857	25	59.715	80.1287	100.319	199.394	99.1417
968	6	M	0	0	original data	original data	1	265.7	173.391	58.9055	116.146	26.146	67.4286	86.5945	94.6528	218	123.491
969	6	M	0	0	original data	original data	1	255.072	171.212	60.1945	118.154	24.2049	65.6082	76.3285	89.8348	215.231	125.441
970	6	M	0	0	original data	original data	1	262.546	158.156	56.1157	104.186	24.5565	64.2879	71.9596	88.366	208.201	119.846
971	6	M	0	0	original data	original data	1	226.989	156.982	61.6641	101.989	23.8636	60.2333	80.3982	85.7958	189.205	103.409
972	6	M	0	0	original data	original data	1	267.063	166.876	69.8626	111.686	25.8876	65.8742	76.9851	87.8425	214.424	126.591
973	6	M	0	0	original data	original data	1	246.701	172.239	61.4977	115.528	26.3975	66.1753	72.1455	100.067	223.659	123.714
974	6	M	0	0	original data	original data	1	263.077	168.969	59.9993	112.173	25.2924	64.3281	82.0529	94.4499	201.754	107.315
975	6	M	0	0	original data	original data	1	268.246	181.578	62.6471	125.355	26.7773	63.5142	85.3291	107.109	218.957	111.848
976	6	M	0	0	original data	original data	1	246.185	170.72	56.7986	112.249	23.8956	53.8168	70.693	87.4127	192.369	105.44
977	6	M	0	0	original data	original data	1	259.494	172.607	56.6667	116.487	26.1111	62.2222	84.1263	94.8964	217.037	122.286
978	6	M	0	0	original data	original data	1	208.647	142.578	55.6505	96.6173	21.8045	54.8885	71.0775	76.0175	173.684	97.8047
979	6	M	0	0	original data	original data	1	253.939	175.001	58.1893	118.343	25.1359	65.7614	81.4686	94.0227	224.075	130.054
980	6	M	0	0	original data	original data	1	250	171.015	55.8395	115.304	25.7098	64.0573	82.6248	93.0619	208.881	115.822
981	6	M	0	0	original data	original data	1	263.063	177.947	75.7285	121.602	24.5146	67.1652	86.4734	88.0851	215.287	127.202
982	6	M	0	0	original data	original data	1	235.347	165.606	56.5589	113.746	23.716	60.7281	74.0681	97.2858	199.094	101.817
983	6	M	0	0	original data	original data	1	237.102	163.64	57.6126	112.568	22.8378	66.2212	73.9657	94.0588	211.882	117.832
984	6	M	0	0	original data	original data	1	245.116	163.695	64.0625	114.651	25.9766	65.6262	69.3039	95.313	204.417	109.105
985	6	M	0	0	original data	original data	1	263.636	177.385	66.9836	118.807	28.8991	74.9391	89.3155	102.456	223.547	121.109
986	6	M	0	0	original data	original data	1	259.172	170.541	60.0599	115.98	26.0355	68.6416	88.1677	97.4467	195.562	98.3333
987	6	M	0	0	original data	original data	1	257.554	163.671	65.8273	115.649	24.2819	62.591	75.543	95.35	201.079	105.779
988	6	M	0	0	original data	original data	1	256.25	161.048	64.291	115.312	24.2547	68.0217	73.1707	95.9381	219.512	123.58
989	6	M	0	0	original data	original data	1	252.587	169.544	57.3243	114.177	23.2098	60.4434	74.569	89.7618	214.439	124.75
990	6	M	0	0	original data	original data	1	246.552	174.582	61.6756	118.319	26.5086	65.9483	81.8966	96.1207	209.914	113.793
991	6	M	0	0	original data	original data	1	260.535	172.84	66.2216	117.057	24.0803	73.251	75.5853	96.9906	213.712	116.723
992	6	M	0	0	original data	original data	1	247.692	165.455	64.3106	114.771	24.6154	71.3853	88.6239	93.5416	219.385	125.848
993	6	M	0	0	original data	original data	1	269.427	168.506	66.8797	118.631	23.0892	68.1536	90.7666	88.5364	206.051	117.517
994	6	M	0	0	original data	original data	1	273.361	182.273	64.3912	119.401	26.9716	63.1112	85.5099	91.7987	224.921	133.123
995	6	M	0	0	original data	original data	1	255.526	175.807	69.2806	119.003	26.0108	62.2642	78.234	91.3747	202.695	111.321
996	6	M	0	0	original data	original data	1	254.313	161.822	70.4297	112.464	23.6422	61.3419	63.9369	95.5273	194.569	99.0417
997	6	M	0	0	original data	original data	1	251.825	174.508	68.8765	119.071	25.5814	62.7833	70.073	93.4332	193.066	99.6374
998	6	M	0	0	original data	original data	1	250.579	166.245	59.8832	112.425	25.2994	67.9647	85.0384	97.3103	207.901	110.6
999	6	M	0	0	original data	original data	1	186.986	117.537	48.1271	79.7298	18.9199	47.8386	51.0377	63.5138	146.122	82.6085
1000	10	F	0	0	original data	original data	1	259.671	165.023	56.3921	114.404	23.8683	73.6729	85.6056	95.891	221.811	125.931
1	6	F	1	1	zy-zy	249.52	1.14566	249.52	159.94	60.1887	104.048	22.4924	64.8421	74.5045	89.369	197.415	108.132
2	6	F	1	1	zy-zy	249.52	1.00526	249.52	165.114	62.5575	113.399	23.4909	64.1751	89.1694	87.5138	195.667	108.157
3	6	F	1	1	zy-zy	249.52	0.994102	249.52	170.489	57.1954	111.34	24.8525	63.6536	87.4866	95.9444	200.809	104.89
4	6	F	1	1	zy-zy	249.52	0.927535	249.52	158.944	60.9896	109.962	22.8659	60.1001	80.5653	88.3992	196.394	107.995
5	6	F	1	1	zy-zy	249.52	1.04351	249.52	172.17	71.1063	116.86	24.0314	64.8522	85.2987	90.2063	201.459	111.272
6	6	F	1	1	zy-zy	249.52	1.00075	249.52	172.478	61.2453	115.921	23.1864	66.1906	84.4179	89.9685	204.82	115.269
7	6	F	1	1	zy-zy	249.52	0.966379	249.52	167.588	55.0529	110.213	25.2109	62.3858	96.069	97.3441	195.908	98.6823
8	6	F	1	1	zy-zy	249.52	0.982958	249.52	163.658	58.2769	113.425	24.1978	67.4521	82.077	98.0097	203.245	105.267
9	6	F	1	1	zy-zy	249.52	0.963896	249.52	167.728	61.1788	112.454	25.3116	65.8517	82.7501	96.3908	191.449	95.061
10	6	F	1	1	zy-zy	249.52	0.995049	249.52	165.966	59.4142	110.624	24.5207	62.1713	83.4329	86.7165	195.018	108.377
11	6	F	1	1	zy-zy	249.52	1.0572	249.52	179.635	68.5168	124.387	25.4072	68.8752	87.2047	96.602	207.828	111.288
12	6	F	1	1	zy-zy	249.52	0.982688	249.52	166.864	63.3279	113.068	24.2712	70.1498	89.4462	89.9818	197.426	107.445
13	6	F	1	1	zy-zy	249.52	0.91863	249.52	159.703	60.8366	107.965	26.3363	65.4043	89.0443	92.2563	212.183	120.181
14	6	F	1	1	zy-zy	249.52	1.00366	249.52	155.497	58.3154	106.55	26.6829	64.6733	74.54	100.745	206.739	106.045
15	6	F	1	1	zy-zy	249.52	0.96377	249.52	168.112	64.2649	113.847	24.3302	63.6344	92.6235	84.5287	202.111	117.589
16	6	F	1	1	zy-zy	249.52	0.971688	249.52	171.486	63.5141	119.041	26.1758	71.7634	80.9829	99.3208	206.383	107.083
17	6	F	1	1	zy-zy	249.52	0.936389	249.52	163.482	55.7121	110.592	24.6222	64.1762	74.6864	95.2593	202.211	106.964
18	6	F	1	1	zy-zy	249.52	1.04109	249.52	176.866	67.0358	122.201	24.2364	67.2441	87.0425	89.1555	202.415	113.377
19	6	F	1	1	zy-zy	249.52	1.00656	249.52	164.904	65.963	116.896	26.856	67.2486	79.0211	82.0057	186.518	104.516
20	6	F	1	1	zy-zy	249.52	1.03998	249.52	171.072	62.099	113.713	26.0962	64.3845	85.3456	83.0465	199.616	116.57
21	6	M	1	1	zy-zy	249.52	0.918284	249.52	166.856	54.3155	109.877	25.332	56.0479	69.6694	103.935	206.772	102.986
22	6	M	1	1	zy-zy	249.52	1.05029	249.52	172.79	65.8262	118.6	24.7838	67.5612	84.9752	85.8557	210.647	124.798
23	6	M	1	1	zy-zy	249.52	0.962714	249.52	167.661	62.2472	113.641	25.215	61.8966	70.0175	106.773	219.394	112.666
24	6	M	1	1	zy-zy	249.52	0.941303	249.52	165.909	65.746	111.318	26.8996	60.5308	73.968	97.8702	210.673	112.811
25	6	M	1	1	zy-zy	249.52	0.923704	249.52	163.955	69.1824	111.764	21.793	67.2082	67.6363	86.7966	191.938	105.186
26	6	M	1	1	zy-zy	249.52	0.963877	249.52	167.524	60.2536	110.379	23.3196	66.8778	74.6268	88.6147	198.217	109.602
27	6	M	1	1	zy-zy	249.52	1.00354	249.52	165.222	62.1277	111.107	25.431	64.517	64.536	96.2759	201.05	104.808
28	6	M	1	1	zy-zy	249.52	0.912878	249.52	154.958	56.6472	102.29	25.0456	61.3553	71.2131	91.328	186.321	95.0716
29	6	M	1	1	zy-zy	249.52	1.02224	249.52	177.963	64.602	121.046	24.3988	73.4213	82.7555	90.2003	213.277	123.175
30	6	M	1	1	zy-zy	249.52	1.06325	249.52	174.501	65.1666	118.115	24.6537	62.1788	81.0477	96.967	198.93	102.108
31	6	M	1	1	zy-zy	249.52	0.908616	249.52	153.436	59.7845	103.093	24.1158	55.5928	65.3841	90.8957	184.17	93.3411
32	6	M	1	1	zy-zy	249.52	1.00036	249.52	170.024	63.5256	113.35	25.107	63.1407	78.3553	86.7271	201.213	114.493
33	6	M	1	1	zy-zy	249.52	0.948506	249.52	172.655	62.2033	116.002	24.789	60.1637	79.9793	96.1903	202.921	106.764
34	6	M	1	1	zy-zy	249.52	0.952115	249.52	158.254	61.438	109.001	23.3115	58.1128	77.8357	98.1672	198.959	100.794
35	6	M	1	1	zy-zy	249.52	1.02552	249.52	170.439	64.3407	114.831	24.5561	61.7745	77.3597	98.5809	202.938	104.358
36	6	M	1	1	zy-zy	249.52	0.896263	249.52	162.763	55.9314	107.374	23.489	62.0308	78.516	90.3512	191.442	101.106
37	6	M	1	1	zy-zy	249.52	0.914189	249.52	151.663	62.3892	100.567	20.6172	63.098	63.1468	78.2464	190.366	112.276
38	6	M	1	1	zy-zy	249.52	0.988414	249.52	167.831	65.8943	115.097	25.481	67.2351	66.7729	85.2665	209.104	123.911
39	6	M	1	1	zy-zy	249.52	0.978918	249.52	168.726	60.8236	116.012	23.5357	64.9848	82.9218	92.8977	205.365	112.475
40	6	M	1	1	zy-zy	249.52	0.964428	249.52	167.856	59.5129	111.024	24.4185	66.5156	60.3294	98.9055	203.966	105.061
41	10	F	1	1	zy-zy	249.52	1.12764	249.52	178.279	61.5924	116.45	23.2033	65.9234	89.4468	99.3247	217.711	118.398
42	10	F	1	1	zy-zy	249.52	0.961526	249.52	166.932	57.8713	112.847	22.9253	70.3339	94.5667	89.9368	195.98	106.074
43	10	F	1	1	zy-zy	249.52	1.09371	249.52	171.099	62.1925	117.34	25.5594	59.3672	81.8907	92.8833	208.849	115.966
44	10	F	1	1	zy-zy	249.52	1.05131	249.52	181.245	70.9017	128.229	23.8934	66.1052	84.5041	101.151	210.509	109.362
45	10	F	1	1	zy-zy	249.52	1.04421	249.52	170.261	69.2568	119.728	24.1151	65.0063	79.2592	95.242	210.519	115.363
46	10	F	1	1	zy-zy	249.52	0.944974	249.52	157.814	62.1178	106.798	19.7234	58.5936	79.2839	75.3699	193.29	117.93
47	10	F	1	1	zy-zy	249.52	0.999789	249.52	164.522	60.6845	115.574	24.142	65.8328	85.8963	93.7298	208.076	114.636
48	10	F	1	1	zy-zy	249.52	0.944685	249.52	175.615	60.0784	115.519	25.1599	65.2038	84.2064	108.9	223.336	114.545
49	10	F	1	1	zy-zy	249.52	1.01492	249.52	175.562	61.1869	117.898	24.819	67.8222	85.5416	114.792	238.44	123.656
50	10	F	1	1	zy-zy	249.52	0.98209	249.52	160.928	53.7609	112.171	24.295	60.6493	83.3943	90.2834	217.797	127.513
51	10	F	1	1	zy-zy	249.52	1.00164	249.52	162.977	52.7665	108.719	23.5262	65.9455	79.4899	105.155	216.369	111.215
52	10	F	1	1	zy-zy	249.52	0.949834	249.52	167.744	62.2018	111.758	22.0514	60.6839	85.9779	99.1557	209.19	110.084
53	10	F	1	1	zy-zy	249.52	1.0065	249.52	168.395	60.4677	117.898	24.8769	67.3649	80.794	95.7081	218.904	123.255
54	10	F	1	1	zy-zy	249.52	1.00144	249.52	169.388	60.3383	115.794	22.7092	63.6601	83.4118	97.6275	216.763	119.299
55	10	F	1	1	zy-zy	249.52	1.08574	249.52	166.279	59.8669	109.571	24.9022	60.2654	95.6257	99.6259	214.159	114.565
56	10	F	1	1	zy-zy	249.52	1.02642	249.52	164.917	60.9842	115.098	23.6246	63.133	75.591	95.5356	210.868	115.687
57	10	F	1	1	zy-zy	249.52	0.899212	249.52	167.626	58.849	115.345	24.9564	64.0277	87.5672	101.279	202.911	101.75
58	10	F	1	1	zy-zy	249.52	0.987592	249.52	169.587	69.0565	116.021	23.3788	66.4236	77.7949	106.664	213.25	106.664
59	10	F	1	1	zy-zy	249.52	0.967618	249.52	162.168	57.3421	111.321	23.9685	65.4176	76.167	103.951	223.09	119.179
60	10	F	1	1	zy-zy	249.52	0.963776	249.52	160.581	57.2256	110.264	22.4627	64.524	74.7335	96.8293	195.614	98.8703
61	10	M	1	1	zy-zy	249.52	0.887819	249.52	157.523	56.5672	102.386	20.7651	63.3898	79.4749	74.1048	197.969	123.865
62	10	M	1	1	zy-zy	249.52	1.09858	249.52	182.635	66.5422	126.319	25.1265	66.5395	82.1365	95.309	219.023	123.725
63	10	M	1	1	zy-zy	249.52	0.986376	249.52	166.351	63.1169	113.475	21.9427	62.7059	79.4391	90.3781	205.216	115.016
64	10	M	1	1	zy-zy	249.52	0.967369	249.52	162.38	64.1637	109.411	23.0326	61.4502	83.686	91.0621	219.577	128.658
65	10	M	1	1	zy-zy	249.52	1.08428	249.52	170.654	61.7412	118.182	22.9127	61.7062	83.4758	90.2981	205.06	114.793
66	10	M	1	1	zy-zy	249.52	1.00613	249.52	170.069	67.0962	115.873	23.311	63.0516	84.1901	90.8946	207.262	116.382
67	10	M	1	1	zy-zy	249.52	0.968441	249.52	162.421	62.5376	110.274	21.6972	67.0889	85.9787	98.9704	205.498	106.529
68	10	M	1	1	zy-zy	249.52	0.984625	249.52	173.908	69.9054	115.086	20.886	65.1328	67.8951	87.4543	216.495	129.041
69	10	M	1	1	zy-zy	249.52	0.934258	249.52	162.632	61.1317	109.382	23.6448	73.8219	84.971	97.2991	217.225	119.977
70	10	M	1	1	zy-zy	249.52	1.0526	249.52	182.842	66.6996	122.489	25.1652	74.2317	93.1218	98.9695	221.423	122.454
71	10	M	1	1	zy-zy	249.52	0.999679	249.52	179.996	64.4104	121.769	23.3942	60.7858	69.5823	106.371	223.528	117.167
72	10	M	1	1	zy-zy	249.52	0.991037	249.52	161.125	61.2737	111.542	22.1632	75.6801	92.0316	85.5238	206.282	120.954
73	10	M	1	1	zy-zy	249.52	1.07229	249.52	182.274	67.6865	123.094	24.2982	70.2534	81.876	103.75	214.134	110.501
74	10	M	1	1	zy-zy	249.52	1.07924	249.52	178.295	64.7672	123.249	23.9591	63.904	81.6189	95.8411	210.235	114.403
75	10	M	1	1	zy-zy	249.52	0.989607	249.52	167.145	60.114	112.265	23.2978	68.5409	79.7226	89.3343	210.629	121.294
76	10	M	1	1	zy-zy	249.52	1.02327	249.52	166.485	57.4658	114.136	23.6139	62.1844	86.9812	103.509	214.886	111.38
77	10	M	1	1	zy-zy	249.52	1.20594	249.52	167.763	61.8608	113.029	22.252	62.7838	77.0048	89.006	203.363	114.369
78	10	M	1	1	zy-zy	249.52	1.01382	249.52	174.547	59.7468	115.038	24.7668	65.2799	90.1136	97.7012	225.911	128.249
79	10	M	1	1	zy-zy	249.52	1.00906	249.52	165.467	62.8325	115.493	24.1981	73.1088	82.3982	109.146	210.736	101.596
80	10	M	1	1	zy-zy	249.52	0.987969	249.52	170.512	60.6584	116.26	23.8995	70.7676	90.0765	101.122	208.622	107.554
81	14	F	1	1	zy-zy	249.52	1.02359	249.52	169.119	63.4429	113.559	22.4007	63.1584	87.75	106.416	215.607	109.216
82	14	F	1	1	zy-zy	249.52	1.0065	249.52	160.811	65.4516	117.305	20.4762	62.0267	89.2214	97.9822	200.152	102.191
83	14	F	1	1	zy-zy	249.52	1.07044	249.52	179.78	62.3414	122.15	23.3109	65.6477	88.4735	102.599	222.666	120.125
84	14	F	1	1	zy-zy	249.52	1.11555	249.52	189.236	69.3947	131.068	27.0046	63.8582	83.5684	112.744	222.715	109.985
85	14	F	1	1	zy-zy	249.52	1.00535	249.52	174.422	54.103	116.686	23.0175	71.071	92.0568	107.501	227.314	120.007
86	14	F	1	1	zy-zy	249.52	0.893802	249.52	164.28	55.8871	106.763	22.3489	66.3122	80.4854	99.3519	209.795	110.52
87	14	F	1	1	zy-zy	249.52	1.03825	249.52	162.751	65.3727	112.677	22.467	70.1276	73.548	97.3594	226.372	129.017
88	14	F	1	1	zy-zy	249.52	1.05496	249.52	166.927	55.4183	114.669	22.3233	60.0654	86.2659	104.635	210.991	106.469
89	14	F	1	1	zy-zy	249.52	1.03591	249.52	166.097	62.7553	115.454	21.47	71.1627	91.883	99.0876	214.389	115.302
90	14	F	1	1	zy-zy	249.52	1.19855	249.52	182.695	61.6144	123.84	24.2202	78.4755	96.5586	102.409	230.821	128.459
91	14	F	1	1	zy-zy	249.52	1.04175	249.52	178.464	54.3014	119.749	24.5237	66.595	89.9135	113.856	230.546	116.719
92	14	F	1	1	zy-zy	249.52	0.939571	249.52	155.609	58.5091	108.07	20.3087	65.0481	95.3841	87.4266	194.109	106.698
93	14	F	1	1	zy-zy	249.52	0.919089	249.52	160.967	59.7961	108.519	20.6719	64.9899	75.6824	91.198	205.026	113.878
94	14	F	1	1	zy-zy	249.52	0.989476	249.52	174.602	67.4077	121.176	21.8703	72.4217	75.3075	91.4813	208.292	116.922
95	14	F	1	1	zy-zy	249.52	1.07126	249.52	175.072	65.7232	122.776	23.5853	72.3326	99.6325	107.592	216.897	109.355
96	14	F	1	1	zy-zy	249.52	1.10863	249.52	176.444	69.6407	122.106	20.3001	58.3991	85.9365	96.498	212.357	115.86
97	14	F	1	1	zy-zy	249.52	0.94255	249.52	163.304	62.1071	113.075	21.0064	74.5415	84.0329	92.806	196.913	104.13
98	14	F	1	1	zy-zy	249.52	0.929797	249.52	159.815	51.5862	107.508	22.8817	66.4699	90.8012	110.056	227.364	117.32
99	14	F	1	1	zy-zy	249.52	1.02988	249.52	160.557	54.5351	106.407	21.9608	70.8055	82.9243	96.9311	214.307	117.377
100	14	F	1	1	zy-zy	249.52	1.00553	249.52	164.143	59.3413	108.261	21.5746	67.8594	83.5046	100.959	201.491	100.574
101	14	M	1	1	zy-zy	249.52	0.956846	249.52	156.787	58.9738	108.93	21.7144	67.7913	82.2744	80.5298	204.156	123.672
102	14	M	1	1	zy-zy	249.52	1.07795	249.52	177.775	67.5195	124.76	21.9125	78.8651	106.05	99.6672	207.462	107.796
103	14	M	1	1	zy-zy	249.52	0.982958	249.52	155.61	61.2908	110.434	20.4987	67.2597	84.4432	83.0388	201.367	118.776
104	14	M	1	1	zy-zy	249.52	1.04337	249.52	173.087	65.9297	119.911	22.0421	71.5813	93.0217	101.933	236.174	134.281
105	14	M	1	1	zy-zy	249.52	1.05789	249.52	167.84	61.6134	116.95	20.9817	69.6464	77.223	93.764	209.793	116.077
106	14	M	1	1	zy-zy	249.52	0.95622	249.52	158.823	55.8514	108.96	21.9581	60.7384	77.1717	97.6765	217.099	119.427
107	14	M	1	1	zy-zy	249.52	1.06413	249.52	174.501	64.4392	121.102	23.2396	68.099	79.5206	95.8189	218.534	122.727
108	14	M	1	1	zy-zy	249.52	1.05229	249.52	176.581	71.7514	123.565	22.7199	71.7514	100.458	112.43	229.989	117.611
109	14	M	1	1	zy-zy	249.52	1.01092	249.52	166.08	62.226	116.74	22.0637	66.9981	76.6473	97.483	222.642	125.162
110	14	M	1	1	zy-zy	249.52	1.07945	249.52	180.024	63.6573	122.687	25.1215	73.9023	90.3694	101.308	250.766	149.467
111	14	M	1	1	zy-zy	249.52	1.03884	249.52	169.992	63.1275	120.536	22.1188	68.1034	84.0032	109.355	234.111	124.763
112	14	M	1	1	zy-zy	249.52	1.04337	249.52	173.191	60.4082	121.208	23.0894	72.0133	79.5045	97.2334	233.537	136.304
113	14	M	1	1	zy-zy	249.52	1.00541	249.52	168.541	63.0975	115.002	23.8122	71.2623	87.9457	95.6573	221.433	125.778
114	14	M	1	1	zy-zy	249.52	0.927881	249.52	166.499	58.7321	111.728	23.4589	69.2125	81.7273	94.1785	222.066	127.888
115	14	M	1	1	zy-zy	249.52	1.0075	249.52	165.249	64.9711	117.228	22.6005	61.681	89.9522	92.5036	225.039	132.922
116	14	M	1	1	zy-zy	249.52	1.05149	249.52	162.774	71.3815	118.71	21.906	69.266	85.9713	97.6414	221.981	124.345
117	14	M	1	1	zy-zy	249.52	1.10541	249.52	175.22	67.4253	125.218	22.9384	71.1007	74.7698	103.661	234.383	130.723
118	14	M	1	1	zy-zy	249.52	1.03426	249.52	177.681	62.696	120.122	22.7282	67.7533	87.6677	104.355	230.968	126.617
119	14	M	1	1	zy-zy	249.52	1.09138	249.52	178.909	64.2046	127.329	23.3275	79.6354	81.3906	100.713	228.976	128.503
120	14	M	1	1	zy-zy	249.52	0.974185	249.52	171.866	56.988	113.042	23.8973	69.8714	87.3683	100.19	223.327	123.163
121	14	M	1	1	zy-zy	249.52	1.0857	249.52	169.538	62.38	113.574	21.1902	78.1071	91.5771	96.7417	224.282	127.675
122	14	M	1	1	zy-zy	249.52	0.979998	249.52	164.904	56.062	114.274	21.6989	69.0737	90.4122	99.0847	226.376	127.291
123	14	M	1	1	zy-zy	249.52	1.06405	249.52	172.274	63.9254	122.906	21.3679	73.7763	86.1489	105.831	220.553	114.722
124	14	M	1	1	zy-zy	249.52	0.999094	249.52	172.185	63.3697	117.153	23.0762	68.4776	89.3513	100.927	242.42	141.498
125	14	M	1	1	zy-zy	249.52	1.11464	249.52	176.982	74.1922	127.887	22.3493	66.7673	94.5165	100.156	213.308	113.169
126	14	M	1	1	zy-zy	249.52	0.998695	249.52	169.141	59.9277	116.156	22.7395	74.0596	88.8894	108.486	236.614	128.15
127	14	M	1	1	zy-zy	249.52	1.03162	249.52	174.957	69.548	123.741	22.6038	69.2874	79.6945	93.977	211.54	117.721
128	14	M	1	1	zy-zy	249.52	1.00577	249.52	168.483	63.4218	117.233	23.3825	76.6347	90.0208	106.023	231.262	125.242
129	14	M	1	1	zy-zy	249.52	0.985423	249.52	168.023	61.5003	117.843	21.3717	73.6123	80.4454	88.4506	218.158	129.708
130	14	M	1	1	zy-zy	249.52	1.28873	249.52	169.524	58.0267	117.392	22.4513	77.4639	95.6265	103.525	239.58	136.082
131	14	M	1	1	zy-zy	249.52	1.00073	249.52	164.494	59.435	114.269	20.8189	61.9853	85.7879	84.4712	201.328	116.879
132	14	M	1	1	zy-zy	249.52	1.04484	249.52	171.706	58.092	116.723	23.1984	73.0659	100.101	109.234	243.675	134.441
133	14	M	1	1	zy-zy	249.52	0.99539	249.52	172.187	61.2039	117.53	22.3626	75.6997	81.0547	100.885	231.361	130.478
134	14	M	1	1	zy-zy	249.52	1.07086	249.52	172.933	58.9185	120.783	22.6994	78.6803	94.6122	107.179	244.668	137.655
135	14	M	1	1	zy-zy	249.52	1.11179	249.52	174.224	61.9442	121.865	25.1693	66.6352	80.7589	102.542	231.05	128.606
136	14	M	1	1	zy-zy	249.52	0.896967	249.52	155.343	62.793	104.171	19.7762	65.234	76.6597	86.4358	204.672	118.237
137	14	M	1	1	zy-zy	249.52	1.10244	249.52	178.544	60.4298	120.248	21.3818	72.1977	87.0974	110.636	218.526	107.89
138	14	M	1	1	zy-zy	249.52	1.00342	249.52	171.308	60.6738	118.274	22.1287	66.3871	89.285	92.7224	218.997	126.294
139	14	M	1	1	zy-zy	249.52	0.99657	249.52	164.966	60.7862	113.435	23.2156	70.2383	88.4299	91.7301	222.341	130.611
140	14	M	1	1	zy-zy	249.52	0.902836	249.52	163.573	57.7498	109.354	22.6464	80.4529	90.9431	99.8574	214.237	114.453
141	14	M	1	1	zy-zy	249.52	0.995472	249.52	166.962	71.2967	115.197	22.6046	70.4274	79.1173	89.1143	204.311	115.197
142	18	M	1	1	zy-zy	249.52	0.98553	249.52	169.811	64.6115	118.489	21.4101	80.4674	97.0794	99.2973	217.776	118.49
143	18	M	1	1	zy-zy	249.52	1.04666	249.52	170.033	63.3085	118.162	22.4928	66.8812	89.396	98.3687	218.93	120.562
144	18	M	1	1	zy-zy	249.52	0.923469	249.52	159.925	61.7752	110.851	21.252	72.1755	88.0744	91.4296	213.437	122.008
145	18	M	1	1	zy-zy	249.52	0.896423	249.52	152.177	58.5301	108.742	20.3336	71.484	89.9509	92.4871	210.706	118.347
146	18	M	1	1	zy-zy	249.52	1.05368	249.52	168.555	55.6184	117.557	20.7647	72.0759	83.0845	112.233	241.626	129.394
147	18	M	1	1	zy-zy	249.52	0.482007	249.52	79.5185	28.4861	56.3385	10.4852	33.334	34.2758	52.4354	110.486	58.0683
148	18	M	1	1	zy-zy	249.52	0.978004	249.52	161.471	61.669	115.01	21.5103	73.1357	92.6383	88.0534	219.692	131.646
149	18	M	1	1	zy-zy	249.52	1.13849	249.52	166.986	60.0945	118.909	21.8222	76.5378	93.2951	105.943	239.083	133.14
150	18	M	1	1	zy-zy	249.52	1.07067	249.52	166.4	60.2244	115.386	21.0202	71.0753	87.7121	107.976	230.768	122.795
151	18	M	1	1	zy-zy	249.52	1.03163	249.52	166.353	61.0455	110.838	21.9535	69.2515	93.8884	100.383	223.461	123.215
152	18	M	1	1	zy-zy	249.52	1.12712	249.52	177.618	66.8507	127.288	22.3497	66.8507	85.6324	110.84	246.799	136.089
153	18	M	1	1	zy-zy	249.52	0.955609	249.52	163.067	51.9531	110.54	23.7006	66.7506	89.8855	98.9832	223.734	124.768
154	18	M	1	1	zy-zy	249.52	1.10619	249.52	171.208	65.019	118.898	21.1525	71.4734	90.1249	96.9562	234.902	137.946
155	18	M	1	1	zy-zy	249.52	0.992874	249.52	171.125	62.1011	120.298	22.4993	74.7777	80.3439	104.503	235.761	131.275
156	18	M	1	1	zy-zy	249.52	1.03629	249.52	175.706	61.3778	120.137	22.2889	71.2464	84.8156	96.7221	232.441	135.788
157	18	M	1	1	zy-zy	249.52	1.08833	249.52	178.262	64.3945	121.368	22.268	72.8528	88.5064	97.9313	247.75	149.837
158	18	M	1	1	zy-zy	249.52	1.02872	249.52	172.735	60.6486	117.623	22.3142	64.2952	85.493	102.564	223.646	121.444
159	18	M	1	1	zy-zy	249.52	0.987604	249.52	170.691	67.5825	117.129	20.754	63.6933	81.0167	95.9061	214.458	118.567
160	18	M	1	1	zy-zy	249.52	1.00282	249.52	170.309	58.7752	122.606	20.9219	72.2313	90.1247	100.763	248.484	147.744
161	18	M	1	1	zy-zy	249.52	1.09182	249.52	178.18	59.1404	125.324	20.8172	68.6879	94.334	104.495	220.846	116.351
162	18	M	1	1	zy-zy	249.52	1.05373	249.52	180.184	62.053	125.001	23.7248	72.0864	86.2253	109.595	243.59	134.207
163	18	M	1	1	zy-zy	249.52	1.14205	249.52	171.559	68.3252	123.723	20.5929	81.3276	89.6574	85.1546	219.411	134.29
164	18	M	1	1	zy-zy	249.52	0.925272	249.52	157.383	57.2657	111.886	21.6166	68.2578	76.6041	105.042	226.767	121.727
165	18	M	1	1	zy-zy	249.52	0.948431	249.52	166.453	64.6204	112.509	19.8916	70.6578	84.0317	96.1228	222.467	126.356
166	18	M	1	1	zy-zy	249.52	1.02591	249.52	170.289	65.5925	120.407	21.6833	66.3642	79.937	99.0325	213.273	114.243
167	18	M	1	1	zy-zy	249.52	0.962434	249.52	162.708	59.1287	111.312	20.2532	78.1073	77.8157	108.566	220.031	111.483
168	18	M	1	1	zy-zy	249.52	1.02404	249.52	176.395	65.6341	123.859	22.1755	71.7632	90.8664	107.878	237.982	130.223
169	18	M	1	1	zy-zy	249.52	0.996229	249.52	169.058	59.2503	115.973	21.2817	66.0105	82.9729	107.486	215.593	108.41
170	18	M	1	1	zy-zy	249.52	1.03685	249.52	165.58	66.4023	119.684	19.9997	69.2318	77.2643	104.319	223.676	119.392
171	18	M	1	1	zy-zy	249.52	1.05621	249.52	169.774	60.6244	121.395	22.5092	75.494	88.2649	102.473	218.684	116.291
172	18	M	1	1	zy-zy	249.52	1.03869	249.52	172.347	60.3434	119.92	21.0396	75.621	87.5622	92.4704	210.974	118.641
173	18	M	1	1	zy-zy	249.52	0.988236	249.52	169.639	59.829	117.568	22.1533	63.2727	78.7596	88.6168	222.637	134.047
174	18	M	1	1	zy-zy	249.52	1.08176	249.52	173.383	68.9771	123.252	21.486	71.6234	78.8336	101.091	226.528	125.576
175	18	M	1	1	zy-zy	249.52	1.02534	249.52	164.508	55.8094	114.052	21.5775	74.9533	92.8085	89.2637	229.078	139.869
176	18	M	1	1	zy-zy	249.52	1.01004	249.52	161.951	59.7389	115.014	20.2964	70.4886	87.1595	92.5082	210.188	117.68
177	18	M	1	1	zy-zy	249.52	0.954952	249.52	163.621	68.469	111.582	19.5098	74.9594	79.0726	87.9652	218.03	130.065
178	18	M	1	1	zy-zy	249.52	1.21067	249.52	172.348	57.0043	122.516	21.0342	73.8779	87.6744	112.399	237.638	125.244
179	18	M	1	1	zy-zy	249.52	1.09772	249.52	174.832	59.9761	121.183	23.221	79.378	105.973	103.866	234.321	130.464
180	18	M	1	1	zy-zy	249.52	1.08881	249.52	178.067	62.7626	122.116	21.9275	69.5673	95.278	105.113	232.885	127.794
181	18	M	1	1	zy-zy	249.52	1.0201	249.52	176.141	64.5858	120.358	21.2842	72.2911	92.8477	107.154	229.705	122.564
182	18	M	1	1	zy-zy	249.52	0.955369	249.52	163.926	57.7356	113.933	20.7927	67.0565	88.3208	96.9117	233.687	136.776
183	18	M	1	1	zy-zy	249.52	0.940318	249.52	162.037	60.8442	109.984	21.3251	66.5075	71.5345	90.6747	216.945	126.272
184	18	M	1	1	zy-zy	249.52	0.985555	249.52	161.513	62.3403	116.204	20.932	72.2049	86.9652	98.561	214.581	116.03
185	18	M	1	1	zy-zy	249.52	1.02696	249.52	170.494	61.7796	120.751	22.0637	71.0094	84.7212	108.825	237.084	128.465
186	18	M	1	1	zy-zy	249.52	1.00816	249.52	171.388	56.8903	117.561	21.4234	62.6511	68.8172	99.4289	212.794	113.465
187	18	M	1	1	zy-zy	249.52	0.931374	249.52	157.667	54.8075	108.876	21.083	72.0563	77.4072	90.4708	217.425	127.237
188	18	M	1	1	zy-zy	249.52	0.958183	249.52	159.591	54.9402	112.511	22.2389	67.7139	81.7667	96.8285	230.553	133.774
189	18	M	1	1	zy-zy	249.52	1.04529	249.52	168.596	56.9524	121.201	21.1697	71.56	77.1688	96.2863	240.154	143.867
190	18	M	1	1	zy-zy	249.52	1.04479	249.52	176.719	65.192	124.76	24.276	69.1411	84.8172	104.356	218.791	114.787
191	18	M	1	1	zy-zy	249.52	1.06247	249.52	182.311	61.5961	125.565	23.3422	81.7225	84.9211	105.443	248.313	142.871
192	18	M	1	1	zy-zy	249.52	1.03653	249.52	166.602	61.825	119.107	21.8613	74.2539	89.3328	99.1312	243.112	143.984
193	18	M	1	1	zy-zy	249.52	1.01727	249.52	166.618	60.6962	116.891	20.1535	74.0892	83.686	86.3854	230.326	143.962
194	18	M	1	1	zy-zy	249.52	1.08594	249.52	167.356	61.5175	116.506	21.9648	73.0997	86.8162	101.235	231.597	130.4
195	18	M	1	1	zy-zy	249.52	0.974921	249.52	166.602	54.1945	113.763	23.7193	75.0885	94.131	95.6246	225.987	130.363
196	18	M	1	1	zy-zy	249.52	1.01422	249.52	173.729	61.7659	121.081	22.4616	72.2941	95.106	99.3203	235.131	135.817
197	18	M	1	1	zy-zy	249.52	0.984947	249.52	170.384	64.2891	119.403	21.5997	75.3406	88.8611	98.1822	231.895	133.77
198	18	M	1	1	zy-zy	249.52	1.05566	249.52	169.548	61.2013	118.962	22.1929	65.5839	78.7758	106.793	241.523	134.778
199	18	M	1	1	zy-zy	249.52	1.01656	249.52	178.674	58.5454	124.25	21.5648	74.9618	74.9587	109.881	232.748	122.886
200	18	M	1	1	zy-zy	249.52	1.03422	249.52	174.62	61.5918	123.415	21.5319	74.9753	89.2	101.901	229.912	128.042
201	18	M	1	1	zy-zy	249.52	1.10365	249.52	178.463	65.7642	129.208	22.1467	70.5092	92.2811	92.311	200.428	108.178
202	18	F	1	1	zy-zy	249.52	0.997434	249.52	174.31	63.2809	115.238	20.6614	63.9206	86.1958	88.4468	214.658	126.213
203	18	F	1	1	zy-zy	249.52	0.938397	249.52	168.268	60.4025	116.492	21.9333	60.0699	78.3828	97.8008	207.813	110.024
204	18	F	1	1	zy-zy	249.52	1.03813	249.52	163.235	54.9176	111.718	20.8153	62.7448	85.1092	95.9839	219.219	123.37
205	18	F	1	1	zy-zy	249.52	0.965626	249.52	165.275	56.2037	107.879	22.2547	71.3153	87.8944	112.832	221.038	108.307
206	18	F	1	1	zy-zy	249.52	0.944697	249.52	166.514	64.1607	114.929	21.8274	66.8846	87.9869	106.82	222.229	115.513
207	18	F	1	1	zy-zy	249.52	0.973506	249.52	166.378	57.0346	113.268	22.8412	69.3118	97.6738	110.007	227.151	117.25
208	18	F	1	1	zy-zy	249.52	1.01147	249.52	171.02	58.4962	115.754	22.2893	74.1156	91.9657	95.3735	218.589	123.335
209	18	F	1	1	zy-zy	249.52	0.978918	249.52	169.142	57.5096	114.764	25.6202	69.1491	87.8983	109.556	222.444	112.888
210	18	F	1	1	zy-zy	249.52	1.00671	249.52	173.52	57.8412	118.257	22.6835	76.4606	96.8533	109.083	232.321	123.241
211	18	F	1	1	zy-zy	249.52	0.958085	249.52	165.594	58.1082	111.031	21.4908	67.454	95.8996	99.7291	216.987	117.333
212	18	F	1	1	zy-zy	249.52	1.1631	249.52	167.112	58.9872	111.008	20.2134	68.9277	81.1912	95.4409	203.46	108.032
213	18	F	1	1	zy-zy	249.52	1.07514	249.52	176.545	63.5073	125.134	22.7518	63.9752	91.0199	96.1414	214.294	118.157
214	18	F	1	1	zy-zy	249.52	1.03798	249.52	176.501	62.8881	121.898	24.1744	65.944	85.6529	126.139	248.168	122.082
215	18	F	1	1	zy-zy	249.52	1.12697	249.52	162.932	59.4058	111.045	21.4831	67.7513	85.6071	97.4954	209.2	111.706
216	18	F	1	1	zy-zy	249.52	1.00102	249.52	169.037	59.4115	117.162	20.7171	70.4015	87.6475	101.941	215.605	113.674
217	18	F	1	1	zy-zy	249.52	1.01453	249.52	174.809	67.1863	122.879	23.1354	71.635	93.9184	99.3972	218.33	118.934
218	18	F	1	1	zy-zy	249.52	0.943743	249.52	166.61	56.537	114.041	20.7338	66.5688	98.0143	107.602	208.767	101.168
219	18	F	1	1	zy-zy	249.52	0.960018	249.52	163.435	63.2885	112.459	20.0242	64.5569	74.8939	111.367	218.61	107.252
220	18	F	1	1	zy-zy	249.52	0.931148	249.52	162.744	52.7949	109.732	23.781	59.0455	83.0915	103.529	225.768	122.423
221	18	F	1	1	zy-zy	249.52	1.07924	249.52	183.495	64.3748	124.783	25.0402	80.3244	104.071	121.308	254.269	132.964
222	18	F	1	1	zy-zy	249.52	0.981326	249.52	170.536	61.0366	116.533	21.9911	64.0255	88.876	99.3301	212.72	113.392
223	18	F	1	1	zy-zy	249.52	1.0186	249.52	178.126	59.001	119.818	23.0833	63.0254	86.4778	97.4775	212.513	115.063
224	18	F	1	1	zy-zy	249.52	1.01054	249.52	164.479	51.2238	114.897	23.1896	63.3468	92.8004	105.239	217.335	112.159
225	18	F	1	1	zy-zy	249.52	0.984378	249.52	169.846	62.7499	116.113	21.9967	66.742	82.9361	89.077	219.953	130.899
226	18	F	1	1	zy-zy	249.52	0.944232	249.52	167.253	51.9517	110.74	22.3734	76.6013	32.2172	108.457	232.456	124.004
227	18	F	1	1	zy-zy	249.52	0.966931	249.52	159.933	56.3038	109.834	22.2264	61.0088	80.7945	90.8997	225.509	134.688
228	18	F	1	1	zy-zy	249.52	1.01504	249.52	170.212	60.1407	116.982	21.7997	59.2421	102.502	103.85	219.648	115.829
229	18	F	1	1	zy-zy	249.52	0.914793	249.52	158.723	59.0559	108.205	20.8218	58.7354	86.0185	99.4973	212.314	113.131
230	18	F	1	1	zy-zy	249.52	1.02046	249.52	166.691	57.0397	112.697	23.364	68.4832	92.9668	102.164	233.363	131.203
231	18	F	1	1	zy-zy	249.52	0.894364	249.52	164.973	51.9071	110.298	22.7349	58.6523	69.9451	105.971	219.833	113.863
232	18	F	1	1	zy-zy	249.52	1.07954	249.52	182.695	67.2287	128.516	22.1444	70.7873	98.0807	87.4282	216.699	129.332
233	18	F	1	1	zy-zy	249.52	1.07396	249.52	173.73	61.5963	123.316	21.7056	64.9914	86.5557	101.609	221.224	119.615
234	18	F	1	1	zy-zy	249.52	0.972198	249.52	175.256	62.4364	119.784	22.896	64.3845	92.3769	102.901	228.284	125.457
235	18	F	1	1	zy-zy	249.52	0.943596	249.52	165.031	58.8386	111.534	23.0964	68.6981	85.2936	112.222	224.647	112.617
236	18	F	1	1	zy-zy	249.52	1.12496	249.52	182.033	68.4158	130.157	23.2211	86.01	94.5305	90.5908	233.169	142.586
237	18	F	1	1	zy-zy	249.52	0.852453	249.52	152.844	53.9443	100.423	21.5018	66.2815	87.5745	104.734	216.528	111.816
238	18	F	1	1	zy-zy	249.52	0.996078	249.52	167.532	54.4876	114.749	22.6502	65.8331	82.5636	93.6025	208.476	114.875
239	18	F	1	1	zy-zy	249.52	0.984653	249.52	170.914	60.7735	117.276	23.51	64.7428	83.3085	95.6995	222.653	126.954
240	18	F	1	1	zy-zy	249.52	0.99068	249.52	168.993	54.8965	114.868	22.9175	71.4542	94.5479	116.161	223.188	107.052
241	18	F	1	1	zy-zy	249.52	1.02053	249.52	174.224	65.7775	122.519	22.1253	70.25	92.5919	98.7359	215.998	117.266
242	18	F	1	1	zy-zy	249.52	1.15292	249.52	174.782	54.4176	119.91	24.3652	70.4205	92.3744	101.022	233.131	132.218
243	18	F	1	1	zy-zy	249.52	0.9357	249.52	160.094	54.5572	108.299	22.527	69.061	95.6544	112.486	232.481	120.274
244	18	F	1	1	zy-zy	249.52	1.01582	249.52	169.708	63.6914	121.941	21.5659	73.772	83.7482	96.3475	216.869	120.532
245	18	F	1	1	zy-zy	249.52	1.01606	249.52	173.298	61.5618	115.791	23.1581	75.8517	88.3208	105.703	230.134	124.512
246	18	F	1	1	zy-zy	249.52	1.01434	249.52	171.223	60.0505	117.378	22.2669	68.7247	86.3784	94.0124	227.334	133.322
247	18	F	1	1	zy-zy	249.52	1.02715	249.52	176.158	62.7955	122.204	22.7014	70.1946	91.4474	99.863	214.123	114.347
248	18	F	1	1	zy-zy	249.52	1.07228	249.52	180.604	68.6471	124.917	21.2278	73.5706	89.0709	96.0926	217.607	121.532
249	18	F	1	1	zy-zy	249.52	1.02719	249.52	162.612	56.6169	108.785	22.2423	62.2799	76.8372	98.7008	219.593	120.938
250	18	F	1	1	zy-zy	249.52	1.03396	249.52	170.928	64.4726	119.946	20.989	69.0148	86.2199	91.2506	198.601	107.609
251	18	F	1	1	zy-zy	249.52	1.08961	249.52	168.885	60.3666	117.005	22.3055	63.988	85.5597	90.3134	210.974	120.661
252	18	F	1	1	zy-zy	249.52	0.992355	249.52	173.271	58.2812	115.554	20.0337	67.9445	95.3386	100.046	220.494	120.474
253	18	F	1	1	zy-zy	249.52	1.03472	249.52	172.453	63.4227	122.309	20.3864	69.6771	80.7913	91.6053	210.815	119.214
254	18	F	1	1	zy-zy	249.52	0.955683	249.52	157.333	58.3045	109.511	20.5705	56.6457	78.8122	100.002	221.199	121.204
255	18	F	1	1	zy-zy	249.52	1.06413	249.52	175.908	59.9403	123.104	21.8246	68.7547	86.4427	93.3348	213.682	120.427
256	18	F	1	1	zy-zy	249.52	1.04217	249.52	173.819	58.7975	121.037	21.9136	75.4666	86.1391	114.175	227.29	113.156
257	18	F	1	1	zy-zy	249.52	1.01796	249.52	162.303	59.2992	112.597	22.7927	71.6375	94.6082	106.65	215.931	109.39
258	18	F	1	1	zy-zy	249.52	0.975253	249.52	168.495	71.6114	116.892	21.5994	68.834	94.1816	91.6747	200.623	108.95
259	18	F	1	1	zy-zy	249.52	1.01415	249.52	173.931	69.3889	125.791	21.3663	73.4376	85.7792	91.1894	217.876	126.698
260	18	F	1	1	zy-zy	249.52	1.0584	249.52	173.231	57.0785	124.653	23.0952	69.7505	99.846	104.007	223.146	119.143
261	18	F	1	1	zy-zy	249.52	0.876582	249.52	169.345	59.8635	112.668	22.286	67.117	83.7786	108.054	228.803	120.92
262	14	F	1	1	zy-zy	249.52	1.06046	249.52	174.924	67.8064	122.65	22.465	70.3301	101.906	101.366	215.161	113.917
263	14	F	1	1	zy-zy	249.52	1.0576	249.52	178.806	62.604	120.39	22.5494	69.5567	85.1214	109.255	221.048	111.796
264	14	F	1	1	zy-zy	249.52	1.03175	249.52	180.559	64.0219	122.292	23.1	65.9118	98.5631	105.074	217.746	112.77
265	14	F	1	1	zy-zy	249.52	1.01508	249.52	172.1	59.8673	120.464	23.4497	67.7982	92.9288	100.227	220.363	120.142
266	14	F	1	1	zy-zy	249.52	1.18256	249.52	174.567	60.2658	120.037	23.5086	62.3345	86.359	110.433	224.401	113.994
267	14	F	1	1	zy-zy	249.52	1.00297	249.52	169.168	63.639	114.14	20.1117	69.9996	79.8804	96.7753	206.275	109.753
268	14	F	1	1	zy-zy	249.52	0.92143	249.52	160.01	59.7684	106.87	22.0224	67.5541	82.7014	98.7154	215.212	116.658
269	14	F	1	1	zy-zy	249.52	0.92302	249.52	171.423	58.5006	113.772	22.4864	71.0016	84.1984	103.804	218.752	114.96
270	14	F	1	1	zy-zy	249.52	0.993019	249.52	165.56	60.4523	114.482	22.1374	67.0454	80.4346	96.7767	204.613	107.845
271	14	F	1	1	zy-zy	249.52	0.928898	249.52	165.577	56.3146	111.597	20.9964	67.9496	86.0706	100.27	216.573	116.303
272	14	F	1	1	zy-zy	249.52	1.1797	249.52	166.226	62.7072	112.963	21.0457	65.5715	77.947	93.3456	213.606	120.261
273	14	F	1	1	zy-zy	249.52	0.972971	249.52	166.931	58.4437	116.57	20.8283	64.9713	79.899	95.746	217.597	121.857
274	14	F	1	1	zy-zy	249.52	0.968901	249.52	169.466	57.2362	117.653	23.3808	66.5927	89.0467	101.545	224.83	123.587
275	14	F	1	1	zy-zy	249.52	0.935085	249.52	162.455	53.4404	110.856	20.3221	62.457	76.6578	94.8783	223.363	128.568
276	14	F	1	1	zy-zy	249.52	1.11738	249.52	163.663	59.867	113.281	21.6068	69.7597	81.8116	96.9446	213.598	116.695
277	14	F	1	1	zy-zy	249.52	1.07373	249.52	170.08	61.8842	120.692	22.3352	66.4225	82.383	102.876	214.746	111.891
278	14	F	1	1	zy-zy	249.52	0.992344	249.52	163.787	58.0043	114.259	22.3627	59.7513	86.3123	107.973	220.482	112.516
279	14	F	1	1	zy-zy	249.52	1.01121	249.52	175.802	62.2956	119.837	21.9972	75.1908	93.6805	108.349	214.937	106.598
280	14	F	1	1	zy-zy	249.52	0.986971	249.52	174.348	63.2403	118.351	22.6448	65.3722	78.6263	104.264	222.175	117.935
281	14	F	1	1	zy-zy	249.52	0.968105	249.52	171.344	61.5752	116.861	21.671	64.8117	85.4687	100.511	208.203	107.798
282	14	F	1	1	zy-zy	249.52	1.03038	249.52	170.671	61.3238	114.118	22.5281	66.4774	80.2106	93.3245	201.645	108.799
283	14	F	1	1	zy-zy	249.52	0.999306	249.52	173.308	61.756	119.955	23.392	77.1082	84.9803	108.925	222.692	113.79
284	14	F	1	1	zy-zy	249.52	0.982764	249.52	159.704	52.1103	111.053	24.4075	69.5115	95.7038	111.03	227.587	116.842
285	14	F	1	1	zy-zy	249.52	1.25958	249.52	179.269	62.7198	123.049	22.0769	68.7985	98.5907	106.806	221.111	114.335
286	14	F	1	1	zy-zy	249.52	1.05205	249.52	173.654	64.1411	123.196	23.8569	63.7536	92.7305	106.379	220.188	113.809
287	14	F	1	1	zy-zy	249.52	1.07792	249.52	181.255	63.4828	124.76	23.7559	73.4628	106.995	114.181	221.972	107.793
288	14	F	1	1	zy-zy	249.52	1.0652	249.52	170.344	69.1117	120.502	22.3039	69.911	84.5531	105.857	209.379	103.527
289	14	F	1	1	zy-zy	249.52	0.984247	249.52	166.597	56.7463	113.145	22.5136	63.8048	87.4685	108.529	236.104	127.579
290	14	F	1	1	zy-zy	249.52	1.07983	249.52	168.394	60.3591	118.326	22.8068	67.4418	92.7927	93.9498	204.271	110.323
291	14	F	1	1	zy-zy	249.52	1.09202	249.52	175.499	63.8646	121.361	22.7224	68.3428	95.5284	103.221	218.403	115.197
292	14	F	1	1	zy-zy	249.52	0.92761	249.52	161.779	56.7746	111.138	23.1903	69.4011	90.9429	105.006	213.721	108.716
293	14	F	1	1	zy-zy	249.52	0.916206	249.52	166.087	59.2623	111.894	23.3941	66.6789	82.6618	97.8591	225.348	127.489
294	14	F	1	1	zy-zy	249.52	1.04941	249.52	173.705	71.9224	120.861	23.3925	75.3821	91.6257	107.559	226.127	118.603
295	14	F	1	1	zy-zy	249.52	1.00572	249.52	169.17	58.8892	118.546	20.808	64.9652	85.1241	97.4192	216.907	119.488
296	14	F	1	1	zy-zy	249.52	1.04124	249.52	173.542	58.8987	118.513	22.7181	67.398	98.078	108.294	230.967	122.682
297	14	F	1	1	zy-zy	249.52	0.982022	249.52	166.372	58.9991	115.06	22.7184	67.7898	85.7468	89.4211	223.153	133.754
298	14	F	1	1	zy-zy	249.52	1.14238	249.52	187.222	71.6932	132.703	22.9512	67.9941	82.4861	100.794	213.29	112.527
299	14	F	1	1	zy-zy	249.52	1.17724	249.52	171.734	62.6564	116.391	23.0496	65.9147	83.8166	103.7	201.16	97.6091
300	14	F	1	1	zy-zy	249.52	1.05119	249.52	175.83	66.7834	123.045	23.4952	68.9509	93.6489	101.291	220.681	119.391
301	14	F	1	1	zy-zy	249.52	0.976261	249.52	154.024	57.9057	103.5	19.8609	65.1779	71.0539	85.8797	212.875	126.999
302	14	M	1	1	zy-zy	249.52	0.996473	249.52	161.86	60.049	111.075	21.8847	67.7167	83.7835	91.3912	201.221	109.834
303	14	M	1	1	zy-zy	249.52	1.13506	249.52	183.96	71.3336	129.426	23.6336	67.2039	97.7632	99.3684	236.658	137.308
304	14	M	1	1	zy-zy	249.52	0.999949	249.52	168.258	66.4374	114.778	21.9602	70.9909	82.6705	103.321	213.249	109.949
305	14	M	1	1	zy-zy	249.52	1.03017	249.52	176.082	66.319	118.64	24.0672	73.8861	94.5765	101.755	227.988	126.242
306	14	M	1	1	zy-zy	249.52	0.973634	249.52	172.201	60.9593	116.338	21.621	67.0976	81.5223	99.4248	230.613	131.192
307	14	M	1	1	zy-zy	249.52	0.984481	249.52	169.19	57.5029	115.743	24.3903	75.0977	90.2399	100.813	225.278	124.464
308	14	M	1	1	zy-zy	249.52	1.0235	249.52	165.756	52.8643	109.542	22.244	63.886	84.2909	105.03	217.745	112.722
309	14	M	1	1	zy-zy	249.52	1.12299	249.52	166.029	63.919	116.934	21.8467	68.9207	84.9218	97.2378	231.06	133.847
310	14	M	1	1	zy-zy	249.52	1.04422	249.52	173.903	61.4244	122.939	22.7664	73.4603	84.1108	94.7491	206.719	112.045
311	14	M	1	1	zy-zy	249.52	1.09146	249.52	185.833	67.76	129.37	24.3869	77.0293	91.899	103.512	229.891	126.409
312	14	M	1	1	zy-zy	249.52	0.965422	249.52	165.01	55.6124	111.749	24.0639	72.4924	84.2359	104.574	209.986	105.433
313	14	M	1	1	zy-zy	249.52	0.911512	249.52	167.06	50.3204	109.438	24.3809	67.3267	83.0286	110.887	245.906	135.137
314	14	M	1	1	zy-zy	249.52	1.00515	249.52	165.751	55.2434	114.567	22.4765	62.4513	74.2928	95.8694	216.975	121.172
315	14	M	1	1	zy-zy	249.52	0.961837	249.52	161.758	63.6184	113.052	21.0489	74.1674	80.3162	92.0018	201.01	109.008
316	14	M	1	1	zy-zy	249.52	1.17523	249.52	175.005	64.5113	121.733	22.6629	78.3489	84.5003	95.9753	230.838	135.108
317	14	M	1	1	zy-zy	249.52	1.0688	249.52	165.299	56.8397	114.434	23.8411	79.4689	89.0043	99.7476	224.489	124.775
318	14	M	1	1	zy-zy	249.52	1.04034	249.52	171.512	62.21	115.416	23.9767	67.8711	87.8025	108.506	249.114	140.61
319	14	M	1	1	zy-zy	249.52	1.01492	249.52	171.727	57.2473	115.497	22.4377	64.4518	75.3552	102.998	220.829	117.831
320	14	M	1	1	zy-zy	249.52	0.966032	249.52	162.602	67.6911	112.217	19.6142	68.5876	75.0744	93.7032	203.277	109.64
321	10	M	1	1	zy-zy	249.52	1.05095	249.52	173.454	61.2593	120.248	24.5017	66.7352	98.9698	103.503	222.118	118.652
322	10	M	1	1	zy-zy	249.52	1.05497	249.52	173.206	64.0994	120.084	24.664	66.9717	80.7333	105.497	213.874	108.377
323	10	M	1	1	zy-zy	249.52	0.992147	249.52	162.832	56.0698	112.235	25.2157	68.5611	92.6317	91.9718	226.447	134.49
324	10	M	1	1	zy-zy	249.52	1.0174	249.52	164.522	64.0711	113.491	23.6652	67.293	79.8522	87.9513	217.968	130.11
325	10	M	1	1	zy-zy	249.52	1.07938	249.52	179.452	68.37	125.286	24.7067	69.7403	98.4987	94.4648	202.56	108.458
326	10	M	1	1	zy-zy	249.52	0.946111	249.52	162.904	58.3	111.436	23.8205	59.9731	83.6341	93.3177	210.876	117.629
327	10	M	1	1	zy-zy	249.52	0.98147	249.52	161.182	47.6593	106.642	22.8396	59.2657	76.6311	82.6701	200.446	117.777
328	10	M	1	1	zy-zy	249.52	1.12913	249.52	173.453	63.1242	117.008	23.1091	69.6254	84.2708	92.471	215.588	123.177
329	10	M	1	1	zy-zy	249.52	0.969084	249.52	167.11	61.0458	113.123	25.3717	68.2937	85.8746	103.013	213.275	110.262
330	10	M	1	1	zy-zy	249.52	0.907583	249.52	164.116	58.3536	109.738	22.625	62.3041	77.9638	91.0251	202.179	111.164
331	10	M	1	1	zy-zy	249.52	0.980257	249.52	169.999	62.4884	113.811	21.7496	61.4531	78.3282	90.0549	194.644	104.594
332	10	M	1	1	zy-zy	249.52	0.965534	249.52	164.845	59.6623	110.838	22.9631	62.9266	75.5792	96.1931	202.509	106.318
333	10	M	1	1	zy-zy	249.52	0.943415	249.52	160.866	56.8525	108.743	23.8058	68.1851	82.5855	107.302	217.779	110.534
334	10	M	1	1	zy-zy	249.52	1.14664	249.52	168.054	47.6018	110.337	23.7982	60.2176	77.8882	96.2927	214.905	118.645
335	10	M	1	1	zy-zy	249.52	0.912509	249.52	161.064	61.3808	106.854	22.9309	59.1079	84.2239	95.7596	195.504	99.7777
336	10	M	1	1	zy-zy	249.52	0.990242	249.52	171.455	63.8338	117.232	21.6124	70.8067	89.6277	106.097	220.931	114.834
337	10	M	1	1	zy-zy	249.52	0.928931	249.52	161.701	55.1244	109.192	23.224	64.4098	84.1718	97.7869	226.587	128.832
338	10	M	1	1	zy-zy	249.52	1.08765	249.52	173.783	60.1608	119.069	25.2196	66.5013	80.8694	90.1872	224.856	134.701
339	10	M	1	1	zy-zy	249.52	0.95448	249.52	168.999	56.4713	115.689	23.9549	65.517	88.0202	102.883	207.609	104.74
340	10	M	1	1	zy-zy	249.52	0.972285	249.52	167.079	58.2711	114.289	22.427	63.9598	69.5723	85.1881	216.481	131.369
341	10	M	1	1	zy-zy	249.52	0.970356	249.52	164.784	56.4202	110.804	23.9966	63.7309	83.6707	100.275	223.182	123.074
342	10	M	1	1	zy-zy	249.52	0.934078	249.52	159.633	68.1433	107.768	20.7728	68.0366	78.7238	90.3419	202.034	111.694
343	10	M	1	1	zy-zy	249.52	1.03265	249.52	178.803	63.0836	120.912	24.837	66.3894	100.982	103.278	234.307	131.052
344	10	M	1	1	zy-zy	249.52	0.959692	249.52	158.902	60.4457	111.629	22.0561	64.0016	77.7863	97.0832	231	134.095
345	10	M	1	1	zy-zy	249.52	1.08027	249.52	168.866	61.572	116.839	23.4851	61.3526	71.6323	96.3372	220.458	124.213
346	10	M	1	1	zy-zy	249.52	0.984772	249.52	177.745	62.4725	116.663	23.6757	66.0702	84.5284	102.862	242.475	139.669
347	10	M	1	1	zy-zy	249.52	0.894965	249.52	157.238	52.9481	102.531	23.2484	64.5109	84.6588	88.4215	202.511	114.089
348	10	M	1	1	zy-zy	249.52	0.914793	249.52	166.917	60.0847	110.253	23.5525	67.9345	87.7272	87.4082	214.362	126.996
349	10	M	1	1	zy-zy	249.52	0.968845	249.52	171.237	63.9744	115.252	24.4993	65.0058	77.9997	98.8713	212.901	114.075
350	10	M	1	1	zy-zy	249.52	0.97608	249.52	164.508	67.7005	113.576	22.4061	59.7767	81.9308	93.7449	199.852	106.107
351	10	M	1	1	zy-zy	249.52	1.09313	249.52	178.16	67.6111	120.232	24.1538	78.3981	97.4822	101.921	227.459	125.649
352	10	M	1	1	zy-zy	249.52	0.949693	249.52	162.861	61.3746	114.373	22.1069	60.7016	79.5018	85.4995	186.388	100.897
353	10	M	1	1	zy-zy	249.52	1.05911	249.52	167.743	67.0115	119.115	23.4254	73.5504	91.4659	86.036	206.712	120.677
354	10	M	1	1	zy-zy	249.52	0.987914	249.52	166.048	58.4223	115.211	23.043	59.3326	78.1027	96.3463	210.829	114.553
355	10	M	1	1	zy-zy	249.52	0.973446	249.52	162.242	54.3734	110.645	23.2399	61.3885	89.469	84.1915	203.751	119.562
356	10	M	1	1	zy-zy	249.52	0.971442	249.52	167.087	58.1595	113.14	21.4815	58.5169	75.6868	87.131	199.062	111.952
357	10	M	1	1	zy-zy	249.52	1.10314	249.52	172.823	68.4129	115.678	22.9821	73.7999	87.2757	105.975	221.257	115.286
358	10	M	1	1	zy-zy	249.52	1.03778	249.52	169.382	73.0159	121.033	24.5175	60.9716	74.4826	96.2625	214.301	118.054
359	10	M	1	1	zy-zy	249.52	1.12103	249.52	178.28	58.2469	117.191	25.4138	63.5571	96.6781	114.691	226.748	112.151
360	10	M	1	1	zy-zy	249.52	1.00812	249.52	169.934	60.9189	117.654	22.9007	71.7317	84.0918	97.9622	225.857	127.998
361	10	F	1	1	zy-zy	249.52	0.921734	249.52	160.265	63.9185	110.961	24.2477	63.9185	85.7556	99.276	201.368	102.165
362	10	F	1	1	zy-zy	249.52	1.06496	249.52	155.173	62.7777	103.2	21.1014	64.6365	71.218	84.7355	203.76	119.025
363	10	F	1	1	zy-zy	249.52	0.999679	249.52	164.488	58.4155	114.363	24.3922	66.4221	92.392	100.769	209.533	108.766
364	10	F	1	1	zy-zy	249.52	1.00172	249.52	166.737	61.9324	114.855	23.4658	70.5328	83.168	92.3606	209.127	117.03
365	10	F	1	1	zy-zy	249.52	0.883056	249.52	170.086	67.1963	117.112	24.4539	62.7655	97.6179	101.351	207.043	105.698
366	10	F	1	1	zy-zy	249.52	1.10773	249.52	158.098	53.6224	110.641	23.5016	63.2301	77.5729	95.6563	200.382	104.727
367	10	F	1	1	zy-zy	249.52	1.03102	249.52	167.346	60.5272	112.869	24.1475	60.233	79.5849	103.656	199.963	96.3315
368	10	F	1	1	zy-zy	249.52	0.951406	249.52	167.78	59.8026	115.745	25.1495	69.0996	84.8436	103.67	216.642	113.059
369	10	F	1	1	zy-zy	249.52	0.988483	249.52	172.014	59.8285	113.415	24.9722	62.9594	85.5965	119.147	217.403	98.2746
370	10	F	1	1	zy-zy	249.52	1.06476	249.52	175.287	69.4795	124.632	25.8	70.711	86.7613	92.587	206.005	113.481
371	10	F	1	1	zy-zy	249.52	0.989638	249.52	168.568	58.878	116.188	24.7409	61.0702	80.8147	105.248	222.355	117.147
372	10	F	1	1	zy-zy	249.52	1.13526	249.52	173.109	69.5874	124.725	25.9277	64.2572	72.9287	100.189	212.923	112.74
373	10	F	1	1	zy-zy	249.52	1.04042	249.52	182.468	64.2391	122.535	25.7097	62.2512	93.8185	105.553	212.594	107.056
374	10	F	1	1	zy-zy	249.52	0.886407	249.52	151.463	53.1283	103.982	21.592	56.5376	77.3099	88.0952	189.498	101.445
375	10	F	1	1	zy-zy	249.52	1.09699	249.52	166.449	58.0401	110.599	24.2776	62.9436	82.3184	107.463	200.515	93.0776
376	10	F	1	1	zy-zy	249.52	0.965075	249.52	170.483	53.9354	116.554	25.0139	59.6171	82.316	104.353	224.238	119.959
377	10	F	1	1	zy-zy	249.52	1.02203	249.52	165.419	60.0256	113.182	24.5528	70.6652	79.8504	98.2121	215.186	116.976
378	10	F	1	1	zy-zy	249.52	1.04352	249.52	170.953	63.8698	117.719	23.5937	67.1497	83.0937	102.465	210.052	107.588
379	10	F	1	1	zy-zy	249.52	0.98241	249.52	169.317	59.5446	116.476	26.0487	63.6431	88.5728	94.9724	218.437	123.607
380	10	F	1	1	zy-zy	249.52	0.985851	249.52	160.105	69.1635	110.821	21.7821	65.3514	76.0558	90.1786	202.138	111.959
381	10	F	1	1	zy-zy	249.52	0.911854	249.52	160.15	60.5361	108.027	25.057	62.8081	81.6018	92.3037	214.957	122.693
382	10	F	1	1	zy-zy	249.52	0.957979	249.52	173.886	66.1587	117.57	22.0532	75.2982	91.5908	94.9725	215.756	120.815
383	10	F	1	1	zy-zy	249.52	0.984449	249.52	167.372	58.6993	113.401	22.5287	58.7188	87.4776	86.7453	201.055	114.376
384	10	F	1	1	zy-zy	249.52	0.952583	249.52	155.848	58.7711	109.144	23.3286	63.0433	79.6578	93.5951	208.251	114.662
385	10	F	1	1	zy-zy	249.52	1.00266	249.52	165.708	63.5284	116.173	22.0135	66.5225	79.22	90.6278	209.588	118.966
386	10	F	1	1	zy-zy	249.52	1.02474	249.52	168.293	62.0732	117.265	26.4516	66.6823	92.06	91.2785	209.53	118.343
387	10	F	1	1	zy-zy	249.52	0.927454	249.52	161.831	57.0456	110.79	23.8654	62.0938	76.8351	99.7762	208.386	108.698
388	10	F	1	1	zy-zy	249.52	1.02858	249.52	164.052	60.1537	111.457	22.8754	63.9616	88.5907	99.955	210.908	110.985
389	10	F	1	1	zy-zy	249.52	1.0129	249.52	159.951	52.6934	110.195	23.653	61.7766	80.1418	87.9554	207.589	119.672
390	10	F	1	1	zy-zy	249.52	0.978294	249.52	161.598	58.6347	113.402	23.6343	66.7104	83.9061	104.059	213.979	109.921
391	10	F	1	1	zy-zy	249.52	0.917466	249.52	167.624	61.5174	119.386	23.418	63.3397	94.1822	94.8178	200.768	105.95
392	10	F	1	1	zy-zy	249.52	0.696819	249.52	112.706	40.4054	79.8456	16.2327	46.1907	56.7491	59.6621	144.907	85.2618
393	10	F	1	1	zy-zy	249.52	1.07567	249.52	165.407	60.9469	114.636	23.3574	63.3228	89.1608	94.0718	210.831	116.809
394	10	F	1	1	zy-zy	249.52	1.10385	249.52	184.814	62.9523	128.132	25.2005	74.5366	99.0278	107.922	234.258	126.376
395	10	F	1	1	zy-zy	249.52	1.09439	249.52	174.219	65.2724	118.478	24.1554	64.0991	81.1758	105.503	213.29	107.803
396	10	F	1	1	zy-zy	249.52	1.058	249.52	176.03	60.6544	120.772	25.9521	75.8568	91.4993	109.143	235.888	126.774
397	10	F	1	1	zy-zy	249.52	0.991816	249.52	167.356	69.5745	115.563	20.85	64.6346	61.9541	86.3747	186.747	100.373
398	10	F	1	1	zy-zy	249.52	0.987773	249.52	166.969	62.5144	116.246	20.9624	74.9894	92.425	90.204	200.413	110.213
399	10	F	1	1	zy-zy	249.52	1.06937	249.52	162.999	60.7776	113.865	23.9809	63.9649	84.9434	107.669	218.138	110.511
400	6	M	1	1	zy-zy	249.52	1.02562	249.52	171.331	61.8491	117.036	25.7107	66.8906	77.835	95.0534	213.834	118.922
401	6	M	1	1	zy-zy	249.52	0.990461	249.52	163.454	62.8977	109.523	24.952	76.1979	90.2843	91.8097	208.759	116.952
402	6	M	1	1	zy-zy	249.52	0.976957	249.52	169.274	65.6515	115.927	23.9263	62.9493	80.0384	103.393	199.949	96.5571
403	6	M	1	1	zy-zy	249.52	0.920125	249.52	157.744	58.1674	105.591	24.4419	58.4881	76.3636	90.7527	204.792	114.072
404	6	M	1	1	zy-zy	249.52	0.966998	249.52	162.481	57.5601	112.242	24.4627	65.3527	84.6143	95.0061	167.21	72.2806
405	6	M	1	1	zy-zy	249.52	0.963396	249.52	168.531	63.8503	113.998	24.1563	63.5898	70.3568	92.9727	202.285	109.355
406	6	M	1	1	zy-zy	249.52	0.917039	249.52	164.403	65.3251	110.172	24.1996	65.9153	84.4668	73.9991	185.955	112.166
407	6	M	1	1	zy-zy	249.52	1.00735	249.52	172.083	61.589	118.218	25.1838	67.9848	101.85	87.5278	208.076	120.555
408	6	M	1	1	zy-zy	249.52	0.994922	249.52	164.956	64.8157	111.829	24.0115	61.5891	66.3329	83.3635	200.576	117.307
409	6	M	1	1	zy-zy	249.52	0.98344	249.52	166.932	59.2666	117.122	24.1882	62.1017	74.1585	99.6198	198.279	98.665
410	6	M	1	1	zy-zy	249.52	0.884597	249.52	156.959	61.7335	106.225	23.1563	61.7503	68.1323	92.3807	198.973	106.593
411	6	M	1	1	zy-zy	249.52	0.968223	249.52	165.444	60.7383	109.139	22.79	65.1144	76.1576	85.0059	202.704	117.826
412	6	M	1	1	zy-zy	249.52	1.00393	249.52	170.71	60.8592	114.759	24.8459	63.2184	90.6002	85.8582	206.532	120.674
413	6	M	1	1	zy-zy	249.52	0.934643	249.52	157.528	57.7684	109.747	22.9285	64.4251	73.5187	76.679	186.228	109.579
414	6	M	1	1	zy-zy	249.52	0.967527	249.52	168.738	64.0615	112.091	25.7895	65.7517	86.06	90.7314	198.562	107.917
415	6	M	1	1	zy-zy	249.52	0.999948	249.52	173.332	63.7481	114.952	25.8563	75.7489	95.9497	99.9983	205.285	105.294
416	6	M	1	1	zy-zy	249.52	1.09087	249.52	177.218	63.1239	118.282	25.0774	61.8703	89.8762	99.8919	201.873	101.982
417	6	M	1	1	zy-zy	249.52	1.14318	249.52	175.831	67.3169	119.647	23.3414	63.0893	64.4962	97.099	188.331	91.2368
418	6	M	1	1	zy-zy	249.52	1.01165	249.52	159.26	59.333	107.955	23.0054	60.4636	80.8482	97.6275	210.293	112.669
419	6	M	1	1	zy-zy	249.52	1.10305	249.52	160.493	61.6396	108.341	23.296	72.419	87.2917	97.7333	211.91	114.285
420	6	M	1	1	zy-zy	249.52	1.06537	249.52	175.837	65.2948	119.954	25.4342	69.694	86.6675	90.5749	217.479	127.005
421	6	M	1	1	zy-zy	249.52	0.968852	249.52	167.997	59.2689	113.709	24.9418	61.4334	78.4843	95.2616	215.15	119.889
422	6	M	1	1	zy-zy	249.52	1.0826	249.52	185.348	70.7905	126.935	27.6448	66.8892	76.1384	99.0015	205.81	106.817
423	6	M	1	1	zy-zy	249.52	0.980952	249.52	165.038	55.411	113.023	23.9907	60.5574	68.5114	94.7349	208.452	113.91
424	6	M	1	1	zy-zy	249.52	1.02143	249.52	172.916	66.5845	119.635	24.2495	61.2338	71.8107	91.8484	195.345	103.498
425	6	M	1	1	zy-zy	249.52	0.954655	249.52	167.842	72.0308	112.008	23.7827	68.2398	69.2728	78.5791	188.519	109.941
426	6	M	1	1	zy-zy	249.52	1.02625	249.52	158.81	59.4979	108.329	23.8117	64.7355	71.1196	85.8577	188.146	102.291
427	6	M	1	1	zy-zy	249.52	0.963885	249.52	173.16	66.5785	118.395	26.3704	66.1989	72.386	99.2984	219.329	120.031
428	6	M	1	1	zy-zy	249.52	1.03729	249.52	165.949	60.8387	112.11	24.193	60.7197	71.5169	97.7245	205.245	107.528
429	6	M	1	1	zy-zy	249.52	0.91453	249.52	162.535	58.419	110.365	24.2746	64.6603	69.4389	85.5295	209.439	123.916
430	6	M	1	1	zy-zy	249.52	0.886669	249.52	171.426	57.377	114.377	23.404	60.6495	75.8377	97.9058	196.122	98.2354
431	6	M	1	1	zy-zy	249.52	0.975687	249.52	158.776	65.092	110.232	23.5924	60.2527	64.5396	86.1854	187.407	101.369
432	6	M	1	1	zy-zy	249.52	0.910946	249.52	165.221	57.777	110.202	24.4719	65.0682	78.3645	102.414	218.967	116.559
433	6	M	1	1	zy-zy	249.52	1.02546	249.52	171.345	59.0418	113.445	24.3093	67.3449	91.3713	89.987	186.372	96.4127
434	6	M	1	1	zy-zy	249.52	0.950757	249.52	165.252	53.953	107.796	25.4314	64.7485	80.3505	88.7266	208.646	119.935
435	6	M	1	1	zy-zy	249.52	1.02694	249.52	169.602	62.6469	116.556	23.7638	62.2411	75.2568	92.5113	212.177	119.669
436	6	M	1	1	zy-zy	249.52	0.98833	249.52	171.516	66.9141	117.56	23.9287	67.8846	84.5606	92.3377	207.549	115.224
437	6	M	1	1	zy-zy	249.52	0.981491	249.52	177.033	66.3776	121.506	25.0964	62.6167	80.0102	102.385	208.225	105.863
438	6	M	1	1	zy-zy	249.52	0.487079	249.52	83.3624	30.654	56.5745	12.0501	31.8387	40.9706	41.4941	96.9084	55.4428
439	6	M	1	1	zy-zy	249.52	1.02331	249.52	171.535	57.4528	114.688	24.0228	66.8002	90.3897	99.0826	201.948	102.882
440	6	F	1	1	zy-zy	249.52	0.894506	249.52	158.031	57.981	107.521	21.8118	60.1543	70.7263	87.0672	192.341	105.347
441	6	F	1	1	zy-zy	249.52	1.15083	249.52	168.669	52.9158	114.665	27.5145	67.5973	78.2162	96.7879	206.423	109.9
442	6	F	1	1	zy-zy	249.52	0.923898	249.52	151.853	56.5857	101.995	24.242	56.2576	87.5949	79.6044	203.532	123.962
443	6	F	1	1	zy-zy	249.52	0.975874	249.52	166.379	58.7417	113.565	25.3519	56.6087	71.8891	89.0119	202.815	113.993
444	6	F	1	1	zy-zy	249.52	1.00912	249.52	175.811	64.5447	121.232	25.4305	67.0248	82.6288	103.336	214.202	110.87
445	6	F	1	1	zy-zy	249.52	0.989716	249.52	168.292	59.6807	113.273	26.4521	59.9926	70.3799	95.1892	206.043	110.881
446	6	F	1	1	zy-zy	249.52	0.955718	249.52	158.946	63.3721	109.596	23.0286	60.9444	80.0082	87.6206	191.144	103.547
447	6	F	1	1	zy-zy	249.52	0.954321	249.52	166.513	59.0434	113.184	24	66.7457	74.991	94.012	208.758	114.746
448	6	F	1	1	zy-zy	249.52	0.973259	249.52	172.406	59.4474	117.499	24.332	64.4515	83.9548	96.4492	194.652	98.2028
449	6	F	1	1	zy-zy	249.52	0.942171	249.52	166.078	60.2856	113.531	24.7288	68.5881	99.6423	87.0045	203.596	116.603
450	6	F	1	1	zy-zy	249.52	1.03296	249.52	179.806	63.057	122.524	27.2772	63.0522	83.0746	95.9168	206.591	111.09
451	6	F	1	1	zy-zy	249.52	0.99808	249.52	166.243	59.0455	115.447	26.182	65.8125	84.697	91.386	205.59	114.227
452	6	F	1	1	zy-zy	249.52	0.943179	249.52	168.569	57.2015	112.84	24.6905	59.029	72.345	99.3062	211.104	111.893
453	6	F	1	1	zy-zy	249.52	0.977501	249.52	158.304	57.9981	109.237	24.8381	59.2965	71.6085	80.1424	200.308	120.197
454	6	F	1	1	zy-zy	249.52	0.927205	249.52	174.185	68.36	118.476	25.7557	68.6956	89.662	99.9404	211.883	111.959
455	6	F	1	1	zy-zy	249.52	0.970356	249.52	164.476	60.8046	114.87	22.763	55.6743	81.7369	87.1558	189.909	102.764
456	6	F	1	1	zy-zy	249.52	1.02445	249.52	177.309	62.7536	118.811	26.6874	59.9921	75.2107	93.2626	210.343	117.08
457	6	F	1	1	zy-zy	249.52	1.01579	249.52	173.803	68.8447	120.401	22.9738	65.612	85.0163	95.5089	196.134	100.662
458	6	F	1	1	zy-zy	249.52	0.996183	249.52	176.831	61.3653	118.232	26.5419	70.0046	89.6279	100.664	222.676	122.033
459	6	F	1	1	zy-zy	249.52	0.952118	249.52	168.832	63.3906	112.425	25.6353	59.3288	75.8041	94.1176	213.494	119.384
460	6	F	1	1	zy-zy	249.52	0.955609	249.52	161.023	62.3942	107.714	24.1632	57.8884	75.6473	97.2203	187.026	89.8502
461	6	F	1	1	zy-zy	249.52	1.01826	249.52	162.069	57.1879	108.232	24.4722	59.1284	76.276	89.3561	207.594	118.259
462	6	F	1	1	zy-zy	249.52	0.962499	249.52	161.413	64.0971	112.531	23.4639	67.3099	67.961	85.7182	202.006	116.293
463	6	F	1	1	zy-zy	249.52	0.990951	249.52	168.391	64.6487	114.85	25.8805	62.1642	75.6886	92.146	201.44	109.43
464	6	F	1	1	zy-zy	249.52	1.04395	249.52	171.475	64.8597	118.645	23.8489	69.5993	75.9017	94.4959	203.69	109.195
465	6	F	1	1	zy-zy	249.52	1.07042	249.52	179.053	65.4055	121	26.3298	68.2571	77.7821	98.6986	203.726	105.029
466	6	F	1	1	zy-zy	249.52	0.889218	249.52	157.299	52.2253	104.921	24.083	60.2926	73.119	93.6377	199.064	105.427
467	6	F	1	1	zy-zy	249.52	0.963631	249.52	172.163	59.4942	115.47	24.4231	62.89	82.7721	95.7565	211.999	116.348
468	6	F	1	1	zy-zy	249.52	1.03865	249.52	176.07	70.9625	121.597	24.1334	69.0567	81.0235	85.8739	193.067	107.251
469	6	F	1	1	zy-zy	249.52	0.95791	249.52	164.162	62.1881	111.436	24.1424	60.6419	83.4746	84.9907	197.762	112.797
470	6	F	1	1	zy-zy	249.52	0.905543	249.52	162.628	61.1407	108.912	23.6312	69.7405	89.2623	96.5106	198.625	102.128
471	6	F	1	1	zy-zy	249.52	0.876205	249.52	159.743	65.9946	105.109	23.9798	60.6039	68.1502	86.1892	184.616	98.4475
472	6	F	1	1	zy-zy	249.52	0.937111	249.52	151.819	54.1281	102.837	22.3067	59.673	67.8436	95.2962	196.133	100.84
473	6	F	1	1	zy-zy	249.52	0.921824	249.52	162.661	54.8005	107.38	23.2126	60.4567	86.1867	89.8446	200.731	110.886
474	6	F	1	1	zy-zy	249.52	1.01618	249.52	150.013	54.5137	103.669	21.9907	57.3654	68.8464	90.9649	190.67	99.7061
475	6	F	1	1	zy-zy	249.52	0.93799	249.52	158.278	57.2256	108.867	23.3289	59.7786	70.2383	88.9581	193.43	104.507
476	6	F	1	1	zy-zy	249.52	0.946621	249.52	166.057	58.3306	109.964	23.2682	67.8897	80.9725	85.1061	198.249	113.153
477	6	F	1	1	zy-zy	249.52	1.09837	249.52	160.839	58.574	108.119	24.3033	64.3356	81.1481	101.058	212.019	111.006
478	6	F	1	1	zy-zy	249.52	0.903901	249.52	162.118	58.9182	109.42	24.1528	58.5569	83.4402	77.9665	199.078	121.142
479	6	F	1	1	zy-zy	249.52	1.02744	249.52	169.666	66.1525	114.746	26.086	61.4616	75.2234	84.8238	203.567	118.75
480	22	M	1	1	zy-zy	249.52	1.04433	249.52	175.145	65.5942	122.133	24.2756	67.5152	91.5651	105.193	237.321	132.131
481	22	M	1	1	zy-zy	249.52	0.984947	249.52	159.976	55.3943	111.576	23.5972	73.363	96.1835	107.076	240.765	133.695
482	22	M	1	1	zy-zy	249.52	0.945407	249.52	174.883	66.0295	121.406	21.3439	66.1325	81.7421	101.982	234.34	132.623
483	22	M	1	1	zy-zy	249.52	0.983864	249.52	160.354	62.595	115.684	19.9695	68.4326	78.9074	80.6656	217.246	136.671
484	22	M	1	1	zy-zy	249.52	0.988738	249.52	172.951	55.5686	119.691	22.6256	73.5362	100.323	99.1993	230.328	131.303
485	22	M	1	1	zy-zy	249.52	0.906257	249.52	161.44	54.7985	108.45	20.8364	66.7999	90.3833	93.1363	245.016	151.88
486	22	M	1	1	zy-zy	249.52	1.01412	249.52	165.684	62.0775	114.304	21.4856	70.76	84.7986	100.911	229.18	128.397
487	22	M	1	1	zy-zy	249.52	1.07369	249.52	172.907	65.992	124.812	20.6774	77.993	91.4261	97.1932	234.917	137.788
488	22	M	1	1	zy-zy	249.52	0.986197	249.52	164.841	56.9922	114.974	22.6423	66.6708	89.5716	101.668	224.159	123.461
489	22	M	1	1	zy-zy	249.52	0.979567	249.52	169.405	60.4123	117.094	20.2069	77.0172	88.051	107.415	243.428	136.013
490	22	M	1	1	zy-zy	249.52	1.07739	249.52	184.137	70.9486	128.53	21.2117	73.7235	81.1782	106.9	244.027	137.129
491	22	M	1	1	zy-zy	249.52	1.07198	249.52	184.376	70.8513	127.669	21.0087	73.2736	80.1253	107.478	244.094	136.634
492	22	M	1	1	zy-zy	249.52	1.03821	249.52	159.55	52.3025	112.304	19.3715	72.9285	83.5696	100.276	231.952	131.676
493	22	M	1	1	zy-zy	249.52	1.0732	249.52	168.269	59.172	119.108	20.8121	71.4792	89.5299	90.2774	221.913	131.648
494	22	M	1	1	zy-zy	249.52	1.11466	249.52	177.604	67.1531	127.149	20.4539	67.8554	81.1395	103.968	249.861	145.895
495	22	M	1	1	zy-zy	249.52	0.999449	249.52	162.599	49.9771	113.125	23.7883	72.9082	83.1733	101.999	239.594	137.595
496	22	M	1	1	zy-zy	249.52	0.960575	249.52	161.467	54.1869	110.482	21.1172	59.0096	88.3952	97.1955	224.306	127.301
497	22	M	1	1	zy-zy	249.52	1.0072	249.52	161.546	61.6997	115.784	20.6777	71.4791	83.0109	80.064	224.183	144.15
498	22	M	1	1	zy-zy	249.52	0.9357	249.52	161.224	55.4863	114.746	22.4908	69.2777	81.0967	89.3484	225.881	136.61
499	22	M	1	1	zy-zy	249.52	1.02394	249.52	172.987	54.1957	119.868	22.7168	72.3407	85.6909	105.546	246.375	140.84
500	22	M	1	1	zy-zy	249.52	1.04092	249.52	170.616	59.7542	120.814	22.7364	75.1566	95.4519	113.215	248.768	135.744
501	22	M	1	1	zy-zy	249.52	0.995372	249.52	169.628	57.5804	114.095	23.0222	78.2078	91.7509	101.252	240.717	139.503
502	22	M	1	1	zy-zy	249.52	1.00327	249.52	168.461	63.2659	117.095	22.5883	71.3532	85.209	89.4426	219.724	130.621
503	22	M	1	1	zy-zy	249.52	1.06292	249.52	174.418	58.6864	122.709	20.9301	80.8519	94.9086	104.286	231.873	127.67
504	22	M	1	1	zy-zy	249.52	0.989828	249.52	171.623	58.6767	117.076	23.1492	73.4562	89.7176	106.461	218.72	112.313
505	22	M	1	1	zy-zy	249.52	0.979386	249.52	166.423	59.2988	116.702	21.691	74.7866	86.2351	108.85	241.653	132.803
506	22	M	1	1	zy-zy	249.52	1.00553	249.52	167.588	58.5608	113.927	19.5665	77.2785	85.2007	100.571	207.05	106.514
507	22	M	1	1	zy-zy	249.52	0.954391	249.52	162.069	58.4438	112.387	20.4512	69.4094	72.1178	93.1197	221.652	128.564
508	22	M	1	1	zy-zy	249.52	1.0772	249.52	178.55	62.7146	125.059	22.8749	70.4759	98.8659	99.2349	239.049	139.814
509	22	M	1	1	zy-zy	249.52	1.03345	249.52	172.505	65.6265	122.009	22.9873	70.3382	96.7443	108.882	245.983	137.167
510	22	M	1	1	zy-zy	249.52	1.13092	249.52	173.643	63.5903	123.258	22.5548	76.8777	92.7629	102.293	236.984	134.695
511	22	M	1	1	zy-zy	249.52	1.00436	249.52	162.76	59.6337	114.978	21.7361	65.9585	83.647	87.8475	222.158	134.316
512	22	M	1	1	zy-zy	249.52	0.991962	249.52	172.595	59.1686	119.514	22.5582	64.7394	75.5989	104.244	234.894	130.658
513	22	M	1	1	zy-zy	249.52	1.01543	249.52	169.093	68.8588	122.496	20.9542	64.4767	74.103	97.245	221.12	123.876
514	22	M	1	1	zy-zy	249.52	1.03684	249.52	166.073	61.9531	119.091	21.9619	72.0415	92.4222	112.381	253.046	140.722
515	22	M	1	1	zy-zy	249.52	0.959692	249.52	166.623	62.8958	114.016	20.8456	65.1943	81.171	97.9278	227.472	129.544
516	22	M	1	1	zy-zy	249.52	0.931987	249.52	158.556	66.8367	111.95	20.2364	73.9242	74.3074	86.9429	202.364	115.52
517	22	M	1	1	zy-zy	249.52	1.02606	249.52	171.336	60.821	120.091	21.7824	67.6424	96.5892	98.8832	214.957	116.079
518	22	M	1	1	zy-zy	249.52	1.00828	249.52	164.494	59.5373	117.59	21.1125	73.7035	93.6536	83.2831	232.472	149.364
519	22	M	1	1	zy-zy	249.52	1.01712	249.52	171.077	58.6108	119.988	22.1062	70.7049	92.2595	95.1546	223.11	127.964
520	22	M	1	1	zy-zy	249.52	1.07388	249.52	161.093	57.9444	107.289	21.7425	67.9073	80.0153	102.162	223.491	121.347
521	22	M	1	1	zy-zy	249.52	0.969325	249.52	164.988	60.3538	115.195	19.3865	78.7305	82.6339	106.768	217.017	110.253
522	22	M	1	1	zy-zy	249.52	0.976254	249.52	166.228	60.7313	116.222	19.5258	67.1953	86.716	84.3987	214.311	129.949
523	22	M	1	1	zy-zy	249.52	0.983402	249.52	166.5	56.3387	112.173	23.8934	72.1832	98.4563	109.66	233.149	123.493
524	22	M	1	1	zy-zy	249.52	1.03921	249.52	171.614	57.2027	122.005	20.7367	69.7094	89.3664	92.3641	234.136	141.799
525	22	M	1	1	zy-zy	249.52	1.07889	249.52	178.861	65.2353	128.006	22.1468	68.8341	96.4847	94.3224	218.191	123.997
526	22	M	1	1	zy-zy	249.52	0.938143	249.52	174.333	59.6681	118.246	19.8717	73.2924	92.1879	102.345	236.816	134.579
527	22	M	1	1	zy-zy	249.52	0.975502	249.52	158.628	57.3151	115.352	19.8284	61.6591	76.9981	96.7175	234.468	137.811
528	22	M	1	1	zy-zy	249.52	1.11241	249.52	188.357	63.174	131.248	21.2932	74.1607	102.301	108.409	254.67	146.262
529	22	M	1	1	zy-zy	249.52	1.03408	249.52	168.301	60.2866	119.32	21.3556	74.5221	84.5698	93.4306	225.238	131.927
530	22	M	1	1	zy-zy	249.52	1.001	249.52	166.092	56.9268	113.962	22.3255	81.4307	90.0954	97.3772	230.842	133.803
531	22	M	1	1	zy-zy	249.52	1.03674	249.52	166.058	62.0982	115.26	20.9398	66.4827	84.0565	93.2118	215.548	122.479
532	22	M	1	1	zy-zy	249.52	1.02964	249.52	175.445	61.3018	122.491	22.9997	71.6815	90.9483	96.3309	235.346	139.105
533	22	M	1	1	zy-zy	249.52	1.04505	249.52	174.39	66.6779	123.003	20.8433	71.6269	84.2579	95.4047	212.532	117.128
534	22	M	1	1	zy-zy	249.52	1.0013	249.52	176.832	57.0317	118.161	22.2165	75.989	91.3501	101.47	236.32	134.941
535	22	M	1	1	zy-zy	249.52	0.974249	249.52	165.683	60.0486	115.298	21.3774	66.587	89.2554	95.3225	223.82	128.498
536	22	M	1	1	zy-zy	249.52	0.974473	249.52	171.11	60.6713	121.057	21.6855	81.2518	89.2275	113.917	249.52	135.603
537	22	M	1	1	zy-zy	249.52	1.02229	249.52	167.12	56.9087	117.035	22.0165	73.6822	106.354	94.0777	245.142	151.21
538	22	M	1	1	zy-zy	249.52	1.02216	249.52	161.562	60.3401	114.009	20.2391	76.8542	85.327	112.985	243.115	130.148
539	22	M	1	1	zy-zy	249.52	1.06349	249.52	168.838	64.4407	120.9	21.503	71.0782	97.3363	101.719	239.22	137.51
540	22	M	1	1	zy-zy	249.52	1.05275	249.52	168.973	62.2373	121.578	21.2296	72.7133	88.9916	112.255	249.811	137.556
541	22	M	1	1	zy-zy	249.52	1.1274	249.52	168.631	63.6133	121.173	21.6914	78.7599	89.8068	95.0584	233.493	138.44
542	22	M	1	1	zy-zy	249.52	0.957695	249.52	170.529	62.6023	112.504	21.9231	65.1983	84.5215	86.636	209.712	123.242
543	22	M	1	1	zy-zy	249.52	0.930748	249.52	161.927	62.3706	110.803	19.0321	65.7004	80.0396	88.1265	204.66	116.543
544	22	M	1	1	zy-zy	249.52	0.95613	249.52	167.242	54.7758	115.229	22.6093	67.0113	96.4336	89.6839	231.541	141.962
545	22	M	1	1	zy-zy	249.52	0.990159	249.52	164.533	67.0268	118.216	20.7172	73.7344	83.838	88.3742	210.828	122.491
546	22	M	1	1	zy-zy	249.52	1.02444	249.52	170.744	57.2137	118.32	22.4658	67.9964	98.2668	94.9652	222.561	127.613
547	22	M	1	1	zy-zy	249.52	1.01186	249.52	171.559	59.483	121.677	20.1284	69.9999	89.0689	91.1233	225.583	134.615
548	22	M	1	1	zy-zy	249.52	0.984112	249.52	162.855	62.5516	113.809	21.112	70.8182	88.9691	97.5171	219.362	121.949
549	22	M	1	1	zy-zy	249.52	1.10898	249.52	177.547	71.7368	129.286	22.1805	76.1698	93.9731	89.3052	230.259	140.959
550	22	M	1	1	zy-zy	249.52	0.961141	249.52	154.171	48.247	108.741	21.2959	68.977	85.5604	88.6641	235.197	146.674
551	22	F	1	1	zy-zy	249.52	1.11399	249.52	174.998	55.2901	118.166	20.3017	64.896	103.793	102.73	223.145	120.428
552	22	F	1	1	zy-zy	249.52	1.09025	249.52	171.596	66.7148	123.264	21.3553	58.8208	85.809	96.6619	220.672	124.011
553	22	F	1	1	zy-zy	249.52	1.01697	249.52	174.071	59.605	123.489	21.7921	66.475	78.1189	97.3783	208.115	110.812
554	22	F	1	1	zy-zy	249.52	0.971142	249.52	169.336	58.0653	116.255	22.4801	60.9026	84.7885	88.814	204.762	116.262
555	22	F	1	1	zy-zy	249.52	0.934358	249.52	156.547	54.0674	109.01	20.944	59.7856	78.0495	95.0218	209.067	114.327
556	22	F	1	1	zy-zy	249.52	0.963865	249.52	172.335	60.5038	115.372	22.3233	66.7612	82.618	105.985	220.729	114.747
557	22	F	1	1	zy-zy	249.52	0.645147	249.52	110.547	40.1174	76.2156	13.8438	48.398	59.417	70.5702	134.137	63.8648
558	22	F	1	1	zy-zy	249.52	0.947762	249.52	162.362	57.6055	113.732	20.3338	67.5715	85.1513	100.646	208.163	107.538
559	22	F	1	1	zy-zy	249.52	0.937031	249.52	170.051	63.9043	116.42	20.2314	64.2473	73.4795	101.196	225.029	123.905
560	22	F	1	1	zy-zy	249.52	0.906133	249.52	163.571	55.6339	108.27	22.9877	68.3134	89.6145	106.271	218.538	112.267
561	22	F	1	1	zy-zy	249.52	1.03353	249.52	170.115	60.2525	115.492	23.5893	66.5839	85.6315	104.817	218.705	114.08
562	22	F	1	1	zy-zy	249.52	1.14423	249.52	177.485	60.692	126.741	21.5868	68.6057	91.1246	106.063	221.695	115.854
563	22	F	1	1	zy-zy	249.52	0.956706	249.52	163.223	59.4718	114.579	20.202	69.168	83.7174	102.81	231.096	128.338
564	22	F	1	1	zy-zy	249.52	0.958089	249.52	164.96	60.6274	113.4	23.2465	61.2677	85.1338	102.758	207.01	104.328
565	22	F	1	1	zy-zy	249.52	0.99461	249.52	170.599	64.7969	118.688	21.5403	65.932	90.8244	118.255	228.992	110.737
566	22	F	1	1	zy-zy	249.52	1.01811	249.52	171.997	58.5593	117.903	23.1159	62.6105	89.5353	102.413	239.607	137.223
567	22	F	1	1	zy-zy	249.52	1.01014	249.52	175.812	67.6	123.89	24.4181	67.3469	98.9978	97.2408	212.309	115.22
568	22	F	1	1	zy-zy	249.52	0.931005	249.52	156.111	59.716	107.455	19.9884	63.8579	78.1051	90.9928	205.25	114.327
569	22	F	1	1	zy-zy	249.52	0.97743	249.52	165.205	58.8775	114.436	20.822	63.6716	92.9655	91.2058	205.811	114.609
570	22	F	1	1	zy-zy	249.52	1.0281	249.52	161.749	58.489	112.303	23.3668	65.7176	86.6669	92.4165	214.117	121.851
571	22	F	1	1	zy-zy	249.52	1.08792	249.52	176.382	66.2073	125.28	21.6812	64.4345	95.8687	104.409	222.776	118.426
572	22	F	1	1	zy-zy	249.52	1.03521	249.52	175.56	66.4542	125.605	24.3339	61.06	79.3308	166.817	200.854	34.0443
573	22	F	1	1	zy-zy	249.52	0.978031	249.52	168.7	58.9443	115.549	21.5384	66.1052	89.9468	98.9916	219.989	121.188
574	22	F	1	1	zy-zy	249.52	1.01313	249.52	175.489	71.5825	119.694	21.8547	65.9983	88.3674	103.991	229.836	125.978
575	22	F	1	1	zy-zy	249.52	1.00059	249.52	173.325	61.1255	120.999	21.7702	67.8277	97.5472	99.2267	221.051	121.833
576	22	F	1	1	zy-zy	249.52	1.01717	249.52	167.965	64.2208	119.168	22.7135	72.423	99.7508	110.937	235.036	124.104
577	22	F	1	1	zy-zy	249.52	1.0515	249.52	169.825	62.256	121.21	23.4982	66.9452	101.451	98.743	219.091	120.379
578	22	F	1	1	zy-zy	249.52	1.00676	249.52	174.014	62.0561	118.469	22.1313	67.7014	89.8943	103.718	240.407	136.697
579	22	F	1	1	zy-zy	249.52	0.970556	249.52	171.808	64.3417	118.926	23.3438	64.1309	89.1942	98.0454	218.191	120.158
580	22	F	1	1	zy-zy	249.52	0.970356	249.52	151.305	54.2692	105.617	21.4547	64.3815	88.1637	93.735	228.397	134.662
581	22	F	1	1	zy-zy	249.52	0.996645	249.52	169.233	55.573	118.136	23.8406	66.3235	88.9354	110.093	237.331	127.297
582	22	F	1	1	zy-zy	249.52	1.09366	249.52	171.467	58.7764	118.933	21.9752	67.1094	97.6246	102.66	224.771	122.117
583	22	F	1	1	zy-zy	249.52	1.03845	249.52	169.663	62.6001	117.155	22.9629	65.5305	89.2188	103.553	224.948	121.397
584	22	F	1	1	zy-zy	249.52	0.946117	249.52	164.18	59.3715	114.381	24.2884	68.347	83.0559	101.412	214.112	112.742
585	22	F	1	1	zy-zy	249.52	0.957326	249.52	156.697	52.8694	106.434	20.5544	69.5492	89.574	110.956	213.991	103.074
586	22	F	1	1	zy-zy	249.52	1.07871	249.52	165.678	55.4265	117.052	21.3132	67.2145	91.492	109.843	208.201	98.3676
587	22	F	1	1	zy-zy	249.52	0.937062	249.52	164.466	59.2884	111.004	22.4731	58.2946	86.0807	93.7075	217.104	123.399
588	22	F	1	1	zy-zy	249.52	1.03205	249.52	170.904	59.5129	121.004	21.7199	67.6063	85.2517	98.3281	221.106	122.818
589	22	F	1	1	zy-zy	249.52	1.12011	249.52	162.223	63.3546	114.288	21.4004	66.1771	90.157	96.2592	213.094	116.895
590	22	F	1	1	zy-zy	249.52	0.912134	249.52	143.164	49.8296	99.6698	20.932	60.7172	78.1849	83.7575	201.557	117.85
591	22	F	1	1	zy-zy	249.52	0.962867	249.52	165.962	60.8877	113.347	21.1839	67.1278	84.5328	107.297	222.285	114.999
592	22	F	1	1	zy-zy	249.52	0.994731	249.52	164.833	60.2951	114.39	22.2726	67.3335	87.7916	106.574	209.329	102.892
593	22	F	1	1	zy-zy	249.52	0.946135	249.52	163.077	58.1294	113.186	22.5712	60.6021	88.5074	90.6502	221.074	130.519
594	22	F	1	1	zy-zy	249.52	1.13277	249.52	173.168	65.7383	123.407	22.1882	62.6828	85.3569	112.514	232.392	119.909
595	22	F	1	1	zy-zy	249.52	0.977287	249.52	167.776	59.7044	112.595	21.9815	68.3442	96.8667	110.599	222.786	112.38
596	22	F	1	1	zy-zy	249.52	1.06257	249.52	173.318	67.4817	122.197	22.5337	64.1204	99.3498	99.0259	217.643	118.795
597	22	F	1	1	zy-zy	249.52	1.07911	249.52	180.532	64.9875	126.565	22.2642	63.0443	81.8607	96.0238	223.445	127.679
598	22	F	1	1	zy-zy	249.52	1.05118	249.52	171.319	68.3854	121.854	21.8254	64.0261	86.6972	102.945	217.148	114.22
599	22	F	1	1	zy-zy	249.52	0.960908	249.52	153.042	51.0127	104.428	20.2073	68.3964	88.4605	96.9668	225.248	128.331
600	22	F	1	1	zy-zy	249.52	1.08026	249.52	164.372	55.074	109.721	21.6053	63.1228	90.2975	94.8944	223.255	128.361
601	22	F	1	1	zy-zy	249.52	1.23725	249.52	185.158	69.3896	129.419	24.0488	70.8581	101.4	114.55	247.554	133.011
602	22	F	1	1	zy-zy	249.52	0.992067	249.52	168.569	56.2153	115.701	21.5842	61.1352	80.4397	99.8426	211.82	112.165
603	22	F	1	1	zy-zy	249.52	0.95733	249.52	160.794	61.7453	108.153	21.6315	61.4189	88.4873	100.757	217.144	116.387
604	22	F	1	1	zy-zy	249.52	1.04213	249.52	169.082	61.0641	117.533	21.5169	63.2312	81.2334	100.173	215.833	115.768
605	22	F	1	1	zy-zy	249.52	1.06852	249.52	160.297	58.9268	110.433	20.5944	61.1927	84.2444	84.1695	205.944	121.776
606	22	F	1	1	zy-zy	249.52	0.849871	249.52	160.381	56.2308	111.55	20.6006	58.5605	75.9294	103.946	214.541	110.68
607	22	F	1	1	zy-zy	249.52	1.0136	249.52	173.283	62.5592	118.413	22.4598	64.2026	87.9565	107.713	225.297	117.59
608	22	F	1	1	zy-zy	249.52	0.93262	249.52	157.259	68.5753	111.333	21.5675	65.5315	81.9034	91.2804	219.399	128.318
609	22	F	1	1	zy-zy	249.52	1.02429	249.52	170.188	65.1558	119.545	20.5928	62.0549	85.3233	96.569	197.102	100.58
610	22	F	1	1	zy-zy	249.52	1.03816	249.52	167.677	59.4208	121.316	23.137	69.7104	87.5063	96.9983	228.691	131.701
611	22	F	1	1	zy-zy	249.52	0.997313	249.52	159.575	57.294	110.084	22.3461	62.108	84.1035	99.3306	211.929	112.73
612	22	F	1	1	zy-zy	249.52	1.11126	249.52	175.419	59.9482	120.657	22.1372	63.0459	88.5129	100.093	222.838	122.943
613	22	F	1	1	zy-zy	249.52	0.887772	249.52	164.033	60.4402	113.7	21.9731	65.8518	89.3749	94.0867	207.933	113.848
614	22	F	1	1	zy-zy	249.52	0.982409	249.52	174.293	62.6661	118.908	20.4275	66.8472	92.3373	90.4486	204.039	113.592
615	22	F	1	1	zy-zy	249.52	0.936778	249.52	154.555	64.6667	108.081	19.847	70.5422	89.5961	92.0904	214.347	122.258
616	22	F	1	1	zy-zy	249.52	1.16595	249.52	169.064	61.6342	123.658	22.729	62.4254	90.6576	96.5827	210.333	113.786
617	22	F	1	1	zy-zy	249.52	1.06333	249.52	180.886	64.7079	123.552	24.1666	74.6442	95.7986	106.333	234.114	127.781
618	22	F	1	1	zy-zy	249.52	1.1152	249.52	169.777	59.5066	113.43	24.0609	64.9266	88.3504	101.435	226.86	125.604
619	22	F	1	1	zy-zy	249.52	1.02529	249.52	173.884	62.5233	121.241	22.8382	76.0465	95.2713	97.4288	241.016	143.591
620	22	F	1	1	zy-zy	249.52	0.952509	249.52	164.81	65.265	113.271	19.7817	61.5033	81.1537	90.5004	216.204	125.768
621	22	F	1	1	zy-zy	249.52	0.978886	249.52	163.4	60.4246	110.111	20.7294	64.5016	93.1159	92.1823	209.136	117.047
622	22	F	1	1	zy-zy	249.52	1.07383	249.52	169.933	67.891	120.779	20.1491	62.1341	84.4316	106.282	222.421	116.186
623	22	F	1	1	zy-zy	249.52	0.916245	249.52	159.318	64.0549	107.78	20.2553	64.0239	83.3592	87.9848	208.226	120.242
624	22	F	1	1	zy-zy	249.52	0.936765	249.52	161.143	57.1528	111.998	20.6379	63.7856	92.4877	98.5479	227.28	128.735
625	22	F	1	1	zy-zy	249.52	0.971315	249.52	165.756	59.5886	117.4	22.6377	60.9075	76.6179	97.6645	219.489	121.836
626	22	F	1	1	zy-zy	249.52	1.08019	249.52	171.983	61.8984	122.558	22.3909	65.8438	86.9383	100.421	229.969	129.551
627	22	F	1	1	zy-zy	249.52	1.12633	249.52	178.518	63.9689	128.269	23.2259	71.9518	92.3246	104.868	226.785	122.154
628	22	F	1	1	zy-zy	249.52	1.13926	249.52	184.531	62.9129	129.303	25.5111	67.8048	86.6743	101.695	237.288	135.593
629	22	F	1	1	zy-zy	249.52	0.912084	249.52	156.418	58.8003	109.384	20.3787	64.1359	81.0912	99.9506	219.168	119.221
630	22	F	1	1	zy-zy	249.52	1.00644	249.52	160.285	57.8792	111.578	22.5094	64.638	84.3487	100.024	238.266	138.281
631	22	F	1	1	zy-zy	249.52	1.0203	249.52	163.105	58.2439	112.502	22.2856	73.3026	93.4629	96.6639	227.689	131.031
632	22	F	1	1	zy-zy	249.52	1.04817	249.52	174.401	63.9309	123.369	21.7988	64.9345	83.9668	112.238	225.171	112.933
633	22	F	1	1	zy-zy	249.52	1.01405	249.52	164.26	62.4367	115.09	22.8035	71.6318	85.3093	102.75	218.638	115.895
634	22	F	1	1	zy-zy	249.52	0.915815	249.52	155.807	57.3923	106.921	21.0212	66.1612	88.0629	96.8223	211.796	115
635	22	F	1	1	zy-zy	249.52	1.01341	249.52	171.565	59.2153	120.186	22.0903	74.3849	92.8596	110.333	229.96	119.639
636	22	F	1	1	zy-zy	249.52	0.938326	249.52	163.533	59.844	112.039	21.4741	62.1097	79.1399	101.121	228.513	127.486
637	22	F	1	1	zy-zy	249.52	1.02295	249.52	164.317	58.2432	111.893	21.5473	62.9022	78.1388	104.973	216.355	111.51
638	22	F	1	1	zy-zy	249.52	0.975136	249.52	163.017	57.7769	111.745	21.1616	63.1237	86.1344	107.491	223.737	116.395
639	22	F	1	1	zy-zy	249.52	0.960673	249.52	169.011	62.7574	117.432	22.3736	61.2131	90.1323	108.216	221.973	113.784
640	22	F	1	1	zy-zy	249.52	1.05711	249.52	176.423	62.4997	122.701	22.4808	66.9312	84.0949	100.569	209.707	109.149
641	22	F	1	1	zy-zy	249.52	0.953624	249.52	162.368	58.1565	112.479	22.4513	55.7948	82.711	99.1958	224.291	125.192
642	22	F	1	1	zy-zy	249.52	0.953558	249.52	171.786	66.1212	123.265	21.5975	72.4428	93.7423	93.3624	205.995	112.633
643	22	F	1	1	zy-zy	249.52	0.893685	249.52	157.316	56.5705	108.222	21.2475	61.3329	82.0057	103.608	212.031	108.427
644	22	F	1	1	zy-zy	249.52	1.01687	249.52	170.077	61.1919	118.037	21.2786	62.7158	84.4984	101.015	227.339	126.324
645	22	F	1	1	zy-zy	249.52	0.97765	249.52	179.071	67.3736	128.039	23.0534	66.1118	84.4558	110.013	216.638	107.244
646	22	F	1	1	zy-zy	249.52	1.0012	249.52	166.874	61.6625	117.601	21.833	62.695	84.846	98.5682	212.716	114.162
647	22	F	1	1	zy-zy	249.52	1.06998	249.52	169.2	59.685	117.782	23.8947	62.1916	78.7032	109.152	225.837	116.761
648	22	F	1	1	zy-zy	249.52	1.03419	249.52	172.041	62.666	121.357	22.1382	61.4188	82.112	98.0075	217.504	119.646
649	22	F	1	1	zy-zy	249.52	1.05317	249.52	161.887	58.8832	113.905	21.5495	64.8112	92.3599	92.7202	213.874	121.227
650	22	F	1	1	zy-zy	249.52	0.950978	249.52	159.549	49.8982	110.004	21.166	56.3558	80.1944	104.34	211.362	107.023
651	22	M	1	1	zy-zy	249.52	0.999598	249.52	165.899	61.3829	115.527	20.1193	65.0391	83.2715	91.6213	223.961	132.361
652	22	M	1	1	zy-zy	249.52	0.993387	249.52	171.029	68.5908	119.806	21.2512	68.0529	87.0859	98.2958	242.741	144.445
653	22	M	1	1	zy-zy	249.52	1.04103	249.52	166.17	65.8422	117.352	20.1691	71.9246	90.454	90.2493	208.205	117.956
654	22	M	1	1	zy-zy	249.52	0.943851	249.52	164.689	54.4004	111.481	22.6242	73.5119	96.0597	110.561	259.212	148.653
655	22	M	1	1	zy-zy	249.52	0.994566	249.52	164.139	54.5644	113.868	22.8434	73.0997	91.3796	108.249	229.84	121.603
656	22	M	1	1	zy-zy	249.52	0.960684	249.52	161.468	56.329	113.314	20.5712	73.518	87.9592	109.293	234.741	125.574
657	22	M	1	1	zy-zy	249.52	1.02284	249.52	173.884	61.3712	123.285	21.2652	68.1046	83.4442	94.7831	222.065	127.344
658	22	M	1	1	zy-zy	249.52	0.978736	249.52	161.336	58.53	111.798	19.7032	77.3164	79.6953	101.729	228.069	126.341
659	22	M	1	1	zy-zy	249.52	1.00057	249.52	168.097	58.5537	115.108	21.4878	67.6738	86.988	90.9308	220.665	129.747
660	22	M	1	1	zy-zy	249.52	1.07684	249.52	170.173	67.8465	120.912	21.7026	75.8567	102.335	91.3566	236.17	144.815
661	22	M	1	1	zy-zy	249.52	0.981955	249.52	170.097	64.4175	116.905	20.3627	72.566	81.6639	101.924	232.362	130.45
662	22	M	1	1	zy-zy	249.52	1.04774	249.52	170.529	62.1513	122.383	22.8918	75.5003	83.6504	109.842	248.288	138.456
663	22	M	1	1	zy-zy	249.52	1.06231	249.52	167.853	63.8704	118.096	20.9579	68.3106	82.9459	101.362	229.983	128.639
664	22	M	1	1	zy-zy	249.52	1.01415	249.52	171.995	63.7419	120.147	20.7856	68.9902	92.5143	98.4463	231.145	132.7
665	22	M	1	1	zy-zy	249.52	1.00016	249.52	173.139	59.24	121.432	22.5201	67.1187	88.6341	96.2626	231.162	134.9
666	22	M	1	1	zy-zy	249.52	1.15735	249.52	166.486	62.277	119.179	21.4583	69.8551	96.1043	115.307	244.253	129.001
667	22	M	1	1	zy-zy	249.52	1.00442	249.52	173.101	63.5082	118.539	21.1098	72.8396	100.09	102.766	237.701	134.942
668	22	M	1	1	zy-zy	249.52	0.474723	249.52	80.1211	27.5614	56.466	10.3336	32.3502	44.849	46.7476	99.1377	52.4357
669	22	M	1	1	zy-zy	249.52	0.922139	249.52	159.992	58.6812	108.556	21.5944	66.2526	80.2877	108.292	242.798	134.557
670	22	M	1	1	zy-zy	249.52	0.926249	249.52	161.682	57.4904	113.129	21.7096	68.99	84.9092	102.859	230.115	127.442
671	22	M	1	1	zy-zy	249.52	0.962244	249.52	165.288	58.3116	115.512	21.1953	72.6994	88.4252	98.3448	231.832	133.488
672	22	M	1	1	zy-zy	249.52	1.07631	249.52	175.228	62.8252	120.874	22.2315	85.0392	95.9705	107.884	244.904	137.037
673	22	M	1	1	zy-zy	249.52	0.979503	249.52	161.732	59.2452	113.194	21.7354	71.1362	87.7924	111.219	236.266	125.051
674	22	M	1	1	zy-zy	249.52	1.02476	249.52	173.545	58.3147	119.401	20.4396	71.03	95.163	102.75	239.68	137.086
675	22	M	1	1	zy-zy	249.52	1.02475	249.52	166.792	60.0754	116.873	20.6246	67.2047	91.3426	88.4669	230.533	142.069
676	22	M	1	1	zy-zy	249.52	0.923419	249.52	164.545	61.7069	117.966	21.1676	69.0779	89.631	89.1311	228.255	139.137
677	22	M	1	1	zy-zy	249.52	0.972199	249.52	169.53	57.3363	116.375	21.3378	80.7428	96.9023	98.6796	234.236	135.565
678	22	M	1	1	zy-zy	249.52	1.07141	249.52	168.769	60.057	117.997	20.8245	65.8515	85.7903	96.8221	225.315	128.501
679	22	M	1	1	zy-zy	249.52	1.03857	249.52	175.461	61.3225	123.905	22.6776	71.2914	92.441	111.123	237.792	126.802
680	18	M	1	1	zy-zy	249.52	0.957502	249.52	159.495	60.7746	112.738	21.1062	65.6357	75.7173	98.8508	227.535	128.706
681	18	M	1	1	zy-zy	249.52	1.08837	249.52	178.908	65.4483	126.976	20.4893	62.3811	85.6556	87.9777	201.93	113.989
682	18	M	1	1	zy-zy	249.52	1.09423	249.52	175.507	67.7298	126.688	21.9741	78.1732	88.7816	107.687	220.616	112.995
683	18	M	1	1	zy-zy	249.52	1.06277	249.52	163.475	64.9638	116.783	19.7558	65.5472	85.5276	91.2736	215.414	124.141
684	18	M	1	1	zy-zy	249.52	0.972156	249.52	157.553	67.2013	112.578	20.884	66.7346	82.0773	98.8998	222.348	123.455
685	18	M	1	1	zy-zy	249.52	1.04835	249.52	177.858	63.8191	125.987	22.0706	71.7457	96.5709	89.2996	220.706	131.57
686	18	M	1	1	zy-zy	249.52	0.996751	249.52	163.476	57.8125	113.63	21.5963	66.1387	90.3727	102.862	226.262	123.76
687	18	M	1	1	zy-zy	249.52	0.989831	249.52	163.453	57.1698	112.803	22.325	68.5233	85.5292	95.7134	219.479	123.832
688	18	M	1	1	zy-zy	249.52	1.02317	249.52	171.752	64.8634	119.184	21.3286	72.7784	84.1956	98.9716	224.429	125.457
689	18	M	1	1	zy-zy	249.52	1.01734	249.52	167.463	64.6058	118.691	20.4724	72.0946	82.4851	94.9535	226.41	131.46
690	18	M	1	1	zy-zy	249.52	1.10918	249.52	174.222	65.5472	126.429	21.897	69.3996	92.4334	93.6595	216.721	123.066
691	18	M	1	1	zy-zy	249.52	0.996856	249.52	164.795	57.5651	117.275	21.252	65.1349	80.4212	96.062	223.834	127.852
692	18	M	1	1	zy-zy	249.52	0.996494	249.52	161.703	57.6024	112.337	20.8823	69.0128	88.2934	95.2367	225.731	130.634
693	18	M	1	1	zy-zy	249.52	1.01784	249.52	160.194	59.0906	115.123	22.9209	68.8966	92.9916	98.9464	229.972	131.045
694	18	M	1	1	zy-zy	249.52	1.01838	249.52	170.615	63.2062	121.158	22.2681	73.6778	86.7975	98.0851	226.598	128.824
695	18	M	1	1	zy-zy	249.52	1.02878	249.52	174.079	58.4617	118.228	21.8832	65.6533	83.2828	100.595	215.881	115.291
696	18	M	1	1	zy-zy	249.52	0.991029	249.52	169.551	59.7125	118.153	22.3538	78.8422	96.2523	95.1479	223.532	128.4
697	18	M	1	1	zy-zy	249.52	1.07196	249.52	166.24	59.8246	120.052	20.8235	71.3661	86.5655	99.6999	224.532	125.028
698	18	M	1	1	zy-zy	249.52	0.893551	249.52	160.21	55.5712	110.732	20.9493	71.8261	98.8108	88.7379	207.727	119.031
699	18	M	1	1	zy-zy	249.52	0.951434	249.52	166.595	60.7141	114.95	23.8798	67.0117	81.0755	102.719	238.414	135.996
700	18	M	1	1	zy-zy	249.52	1.09324	249.52	163.487	64.6936	114.954	21.6105	71.1914	90.8071	94.8226	220.464	125.688
701	18	M	1	1	zy-zy	249.52	0.928513	249.52	158.972	56.9297	110.53	20.8412	68.1299	76.4663	90.0063	212.724	122.769
702	18	M	1	1	zy-zy	249.52	1.02671	249.52	166.695	61.9358	118.406	21.3359	63.2034	84.0308	86.1619	211.209	125.089
703	18	M	1	1	zy-zy	249.52	1.01313	249.52	175.88	60.384	118.828	23.0135	70.6446	90.229	103.968	236.783	132.904
704	18	M	1	1	zy-zy	249.52	1.01005	249.52	166.859	56.1086	117.457	22.0637	70.9117	86.5041	91.381	224.75	133.484
705	18	M	1	1	zy-zy	249.52	1.06739	249.52	177.324	63.5203	124.936	23.0473	69.6715	96.7393	101.909	239.123	137.252
706	18	M	1	1	zy-zy	249.52	0.977165	249.52	170.614	61.8992	116.46	23.7419	65.7394	89.7954	90.4908	227.677	137.222
707	18	M	1	1	zy-zy	249.52	0.991295	249.52	164.989	54.7287	111.797	22.3473	67.1084	81.041	93.7795	226.905	133.642
708	18	M	1	1	zy-zy	249.52	1.00496	249.52	170.438	60.7571	117.118	21.5911	73.7636	89.4177	96.6757	229.65	132.976
709	18	M	1	1	zy-zy	249.52	1.01704	249.52	167.994	58.5724	115	22.617	70.7268	90.0638	94.5769	228.903	134.326
710	18	F	1	1	zy-zy	249.52	0.961617	249.52	161.611	57.0401	112.443	20.4701	62.2671	84.9443	89.6911	211.746	122.061
711	18	F	1	1	zy-zy	249.52	0.931363	249.52	154.198	55.2741	110.217	20.5496	67.2588	83.0473	91.5712	201.217	109.712
712	18	F	1	1	zy-zy	249.52	1.06767	249.52	176.145	67.7174	125.057	21.5627	62.1598	95.2354	99.6865	223.349	123.765
713	18	F	1	1	zy-zy	249.52	1.13038	249.52	169.234	64.6002	119.337	21.8001	69.4381	83.0176	86.581	211.542	125.006
714	18	F	1	1	zy-zy	249.52	0.868582	249.52	170.805	64.0355	119.485	20.8145	66.2865	74.755	99.2833	216.802	117.55
715	18	F	1	1	zy-zy	249.52	1.05266	249.52	166.047	60.1066	111.764	23.0687	68.2312	93.9038	106.572	214.756	108.196
716	18	F	1	1	zy-zy	249.52	0.955283	249.52	165.991	61.2267	111.411	22.0832	61.0409	83.3147	98.5074	219.849	121.345
717	18	F	1	1	zy-zy	249.52	0.997375	249.52	165.391	62.5829	118.04	22.4898	63.9828	92.377	101.141	226.323	125.194
718	18	F	1	1	zy-zy	249.52	0.985393	249.52	171.661	59.2044	116.817	24.7005	67.6653	79.2447	120.671	219.205	98.5455
719	18	F	1	1	zy-zy	249.52	0.941172	249.52	158.106	66.5888	109.358	19.9778	65.3111	78.1414	85.2691	200.797	115.541
720	18	F	1	1	zy-zy	249.52	1.18362	249.52	171.723	62.0609	118.524	23.8345	64.6224	89.5712	99.1683	217.53	118.362
721	18	F	1	1	zy-zy	249.52	1.01449	249.52	167.191	65.7288	117.144	21.9724	65.7915	92.9391	105.295	212.943	107.804
722	18	F	1	1	zy-zy	249.52	0.956959	249.52	164.452	51.174	111.053	23.2259	70.3142	84.2737	104.853	208.399	103.584
723	18	F	1	1	zy-zy	249.52	1.09901	249.52	171.648	65.1295	119.614	22.2205	67.0667	97.8814	113.099	242.563	129.474
724	18	F	1	1	zy-zy	249.52	0.960695	249.52	159.335	54.2315	112.578	21.7825	62.8599	89.3653	91.0311	214.535	123.514
725	18	F	1	1	zy-zy	249.52	1.08137	249.52	176.528	62.23	122.76	25.164	63.5939	79.9244	104.737	236.338	131.602
726	18	F	1	1	zy-zy	249.52	1.0654	249.52	166.173	58.7187	118.436	20.3189	62.547	77.6144	100.043	216.377	116.39
727	18	F	1	1	zy-zy	249.52	1.11764	249.52	162.76	65.1634	113.064	22.3528	65.5614	81.8841	92.5364	214.691	122.165
728	18	F	1	1	zy-zy	249.52	1.18011	249.52	169.13	54.7646	116.288	21.7913	62.4763	86.7804	101.82	231.008	129.2
729	18	F	1	1	zy-zy	249.52	1.06007	249.52	170.535	62.6891	120.731	23.0922	70.7048	88.9593	98.5682	211.705	113.136
730	18	F	1	1	zy-zy	249.52	1.10979	249.52	179.794	73.162	124.946	24.2538	74.5996	97.3998	98.4855	228.573	130.089
731	18	F	1	1	zy-zy	249.52	1.22265	249.52	188.574	65.9686	132.78	22.9928	72.7181	89.4884	106.591	240.965	134.392
732	18	F	1	1	zy-zy	249.52	0.912039	249.52	162.524	56.9746	111.276	21.1769	67.902	89.0107	97.4785	203.696	106.218
733	18	F	1	1	zy-zy	249.52	0.978185	249.52	158.334	52.2268	107.773	22.3822	60.9349	83.3775	89.2762	203.927	114.938
734	18	F	1	1	zy-zy	249.52	1.07932	249.52	175.498	67.9899	123.018	22.7337	68.8398	102.422	100.889	220.963	120.406
735	18	F	1	1	zy-zy	249.52	0.978978	249.52	160.031	63.0705	112.086	22.7009	62.7833	79.8466	90.8608	201.955	111.198
736	18	F	1	1	zy-zy	249.52	0.907691	249.52	159.601	53.3707	111.67	20.6022	63.4256	90.808	96.0863	207.364	111.278
737	18	F	1	1	zy-zy	249.52	1.03361	249.52	171.671	62.8626	121.449	22.3949	69.1951	94.7481	101.07	222.513	121.454
738	18	F	1	1	zy-zy	249.52	1.01053	249.52	170.979	64.1921	118.779	22.9909	66.0934	91.0764	94.351	219.827	125.48
739	18	F	1	1	zy-zy	249.52	1.12444	249.52	158.724	60.3676	111.505	20.6722	63.5835	92.4034	93.6643	204.843	111.202
740	18	F	1	1	zy-zy	249.52	1.03232	249.52	173.789	66.4024	121.147	22.5657	64.3441	92.8625	103.758	235.514	131.769
741	18	F	1	1	zy-zy	249.52	1.02425	249.52	166.503	59.5616	115.511	21.6582	68.5901	89.3684	97.4681	214.325	116.869
742	18	F	1	1	zy-zy	249.52	0.931541	249.52	167.133	60.1333	114.842	23.1653	69.4959	83.5739	96.1545	226.724	130.645
743	18	F	1	1	zy-zy	249.52	0.989347	249.52	164.339	50.9694	112.786	22.3745	65.7542	90.4193	88.9288	215.221	126.36
744	18	F	1	1	zy-zy	249.52	0.981821	249.52	164.064	54.8306	114.971	24.4411	63.3296	94.7904	112.636	226.966	114.336
745	18	F	1	1	zy-zy	249.52	1.1337	249.52	168.12	58.6206	112.661	23.1745	63.4747	83.4423	92.6955	218.54	125.85
746	18	F	1	1	zy-zy	249.52	1.00176	249.52	166.393	59.486	116.309	21.6321	63.5957	81.8955	92.0454	220.478	128.433
747	18	F	1	1	zy-zy	249.52	1.06937	249.52	165.079	57.1118	112.359	23.9385	62.2053	87.7227	98.9242	212.476	113.599
748	18	F	1	1	zy-zy	249.52	1.00136	249.52	171.96	64.0268	121.683	24.0081	66.5295	87.0511	98.1613	213.816	115.797
749	18	F	1	1	zy-zy	249.52	1.07316	249.52	170.032	63.5945	121.669	21.419	78.621	94.0762	108.646	228.763	120.127
750	18	M	1	1	zy-zy	249.52	1.1317	249.52	182.409	74.983	134.138	24.0316	80.141	92.808	114.245	243.725	129.578
751	18	M	1	1	zy-zy	249.52	0.993083	249.52	165.529	61.2242	115.434	22.9533	79.6365	94.9548	96.4999	241.713	145.216
752	18	M	1	1	zy-zy	249.52	0.964329	249.52	169.617	56.7937	116.967	22.0946	71.2218	92.5518	106.58	231.855	125.293
753	18	M	1	1	zy-zy	249.52	1.06172	249.52	183.474	68.4786	127.438	22.7512	81.4886	97.2544	95.1802	233.758	138.597
754	18	M	1	1	zy-zy	249.52	0.986123	249.52	169.408	59.8717	117.746	20.6055	61.328	87.0977	107.213	250.383	143.196
755	18	M	1	1	zy-zy	249.52	0.946777	249.52	170.67	56.1066	114.06	23.255	80.0227	103.56	107.434	249.982	142.587
756	18	M	1	1	zy-zy	249.52	1.13739	249.52	173.631	66.2184	125.789	22.0424	70.5412	91.4044	99.9297	220.13	120.208
757	18	M	1	1	zy-zy	249.52	1.06872	249.52	176.572	65.0539	121.395	19.881	69.389	90.2794	117.87	250.685	132.815
758	18	M	1	1	zy-zy	249.52	0.930658	249.52	168.477	57.7257	118.853	22.33	67.4278	87.3151	108.351	233.961	125.636
759	18	M	1	1	zy-zy	249.52	1.09613	249.52	172.382	66.176	122.837	22.8599	68.3024	92.4876	107.412	249.06	141.651
760	14	F	1	1	zy-zy	249.52	0.959256	249.52	164.138	62.9208	111.263	20.7969	70.9712	97.9611	92.5461	205.629	113.083
761	14	F	1	1	zy-zy	249.52	0.942576	249.52	162.238	61.4403	111.511	20.7517	63.7595	80.038	87.2571	201.266	114.009
762	14	F	1	1	zy-zy	249.52	1.00929	249.52	170.326	57.6099	116.62	22.7586	63.6116	79.7263	92.1737	223.345	131.186
763	14	F	1	1	zy-zy	249.52	1.21066	249.52	182.805	66.8221	125.652	23.6759	70.7609	91.2129	111.987	241.594	129.734
764	14	F	1	1	zy-zy	249.52	1.00911	249.52	169.854	61.6683	119.261	23.022	63.9653	74.7181	103.968	210.92	107
765	14	F	1	1	zy-zy	249.52	0.986303	249.52	173.713	57.4129	117.046	23.9215	66.9813	93.1456	105.666	222.654	117.07
766	14	F	1	1	zy-zy	249.52	0.947979	249.52	158.127	59.4349	110.516	22.1031	64.8359	79.5808	87.803	199.911	112.334
767	14	F	1	1	zy-zy	249.52	0.922062	249.52	158.19	53.887	108.923	21.6438	64.4045	84.1382	104.239	211.511	107.404
768	14	F	1	1	zy-zy	249.52	0.951472	249.52	163.477	54.0024	109.594	22.6666	66.5038	83.0631	97.8909	215.845	117.962
769	14	F	1	1	zy-zy	249.52	0.941412	249.52	166.256	54.6652	110.214	22.9613	67.0469	89.1155	104.411	222.854	118.756
770	14	F	1	1	zy-zy	249.52	1.00713	249.52	172.124	62.4735	118.774	23.1598	63.7426	93.915	100.288	217.15	116.861
771	14	F	1	1	zy-zy	249.52	1.02076	249.52	170.646	59.6862	117.117	26.3821	68.0581	94.1877	115.434	243.603	128.251
772	14	F	1	1	zy-zy	249.52	0.979019	249.52	169.826	58.916	113.28	22.7427	70.1775	91.4051	97.0483	213.565	116.54
773	14	F	1	1	zy-zy	249.52	1.02014	249.52	175.073	60.0342	117.7	23.9353	69.6724	83.8878	106.642	236.381	129.751
774	14	F	1	1	zy-zy	249.52	1.0335	249.52	174.236	60.8208	119.448	22.8593	67.9407	99.1688	99.1768	217.646	118.492
775	14	F	1	1	zy-zy	249.52	1.10947	249.52	169.642	67.9434	117.842	21.3005	65.2836	77.2389	94.1111	204.117	110.045
776	14	F	1	1	zy-zy	249.52	1.03281	249.52	167.402	59.2153	113.425	20.9021	69.7824	86.1818	95.2893	222.372	127.083
777	14	F	1	1	zy-zy	249.52	0.955873	249.52	169.771	52.593	112.968	23.1727	70.3566	93.9467	105.619	222.623	117.195
778	14	F	1	1	zy-zy	249.52	0.982958	249.52	168.254	59.3383	115.459	21.8435	60.5385	93.6155	91.5088	201.272	109.907
779	14	F	1	1	zy-zy	249.52	1.1022	249.52	171.999	64.4571	120.143	22.442	64.7342	91.018	102.91	227.158	124.279
780	14	F	1	1	zy-zy	249.52	1.14317	249.52	178.807	67.6897	125.063	24.4639	63.1047	94.2151	96.9445	216.288	119.35
781	14	F	1	1	zy-zy	249.52	0.989188	249.52	159.927	58.1382	110.872	21.0203	63.4783	73.8057	102.63	209.378	106.751
782	14	F	1	1	zy-zy	249.52	0.934164	249.52	165.027	60.8317	112.1	23.4535	72.3491	97.0144	107.748	221.814	114.107
783	14	F	1	1	zy-zy	249.52	0.884701	249.52	152.463	56.2617	107.582	21.6902	59.2679	69.1774	91.9075	204.426	112.522
784	14	F	1	1	zy-zy	249.52	1.10275	249.52	163.485	60.9669	114.219	20.5671	65.6404	89.6192	88.1169	211.308	123.215
785	14	F	1	1	zy-zy	249.52	0.97355	249.52	164.394	59.3769	113.901	22.5612	71.3573	90.4566	103.381	226.385	123.022
786	14	F	1	1	zy-zy	249.52	0.988437	249.52	163.584	54.9162	112.775	22.2232	64.0196	84.9153	91.5927	196.518	105.012
787	14	F	1	1	zy-zy	249.52	0.964055	249.52	166.913	56.9089	110.462	21.361	62.1161	93.8797	102.593	220.074	117.489
788	14	F	1	1	zy-zy	249.52	1.0035	249.52	171.701	56.1613	116.298	21.5707	72.2155	95.2043	97.5767	218.676	121.172
789	14	F	1	1	zy-zy	249.52	1.0821	249.52	174.298	58.1117	121.74	23.2829	66.0851	83.8608	113.1	226.621	113.543
790	14	F	1	1	zy-zy	249.52	1.04178	249.52	174.747	70.0547	120.169	25.6854	69.3325	85.4989	99.5409	241.047	141.562
791	14	F	1	1	zy-zy	249.52	0.993426	249.52	168.25	59.5834	117.659	22.875	64.38	88.5738	97.7097	219.6	121.892
792	14	F	1	1	zy-zy	249.52	1.07678	249.52	161.817	51.9004	109.192	24.0006	62.2734	83.2193	105.09	230.492	125.413
793	14	F	1	1	zy-zy	249.52	1.27649	249.52	179.907	74.3352	126.419	23.7364	67.8695	82.9925	98.5023	238.606	140.172
794	14	F	1	1	zy-zy	249.52	1.13625	249.52	180.565	67.39	125.896	23.1794	67.2658	89.0828	92.2702	210.433	118.175
795	14	F	1	1	zy-zy	249.52	1.02442	249.52	172.161	62.7713	117.716	23.2243	75.0922	93.205	111.998	225.521	113.547
796	14	F	1	1	zy-zy	249.52	0.994441	249.52	167.563	62.7772	115.514	21.8303	70.0353	89.4411	91.9105	213.744	121.914
797	14	F	1	1	zy-zy	249.52	0.962615	249.52	166.205	57.8814	114.117	23.6788	63.2699	93.1636	107.934	205.72	97.8454
798	14	F	1	1	zy-zy	249.52	0.874025	249.52	160.758	64.1216	111.625	22.4749	65.9283	84.559	93.248	200.19	107.133
799	14	F	1	1	zy-zy	249.52	0.93801	249.52	172.38	63.4268	120.853	21.6095	68.8331	97.3484	91.8804	216.107	124.227
800	14	M	1	1	zy-zy	249.52	1.02268	249.52	166.859	62.1437	118.435	22.1405	65.0167	81.5363	86.1305	203.833	117.752
801	14	M	1	1	zy-zy	249.52	0.95712	249.52	163.17	53.2674	111.57	22.3706	63.433	87.0001	96.2892	212.662	116.393
802	14	M	1	1	zy-zy	249.52	0.997178	249.52	168.172	60.4268	118.017	21.6523	71.0586	80.8576	94.732	225.051	130.661
803	14	M	1	1	zy-zy	249.52	1.0406	249.52	164.213	61.4841	115.433	21.3238	63.7811	74.1546	92.5967	210.917	118.331
804	14	M	1	1	zy-zy	249.52	0.980353	249.52	162.327	59.3185	115.359	23.233	67.4209	77.8929	94.0422	222.661	128.681
805	14	M	1	1	zy-zy	249.52	1.04871	249.52	177.259	61.8082	120.652	23.3411	75.615	94.3599	95.0083	226.836	131.828
806	14	M	1	1	zy-zy	249.52	1.02231	249.52	169.339	57.6735	118.12	22.4857	70.7526	92.0497	95.9398	208.658	112.728
807	14	M	1	1	zy-zy	249.52	1.0532	249.52	175.533	61.3368	123.131	23.5386	73.9408	94.7886	105.068	237.8	132.821
808	14	M	1	1	zy-zy	249.52	0.989674	249.52	164.969	61.6967	116.395	21.498	67.9307	82.1776	97.6977	220.578	122.884
809	14	M	1	1	zy-zy	249.52	1.02606	249.52	166.931	67.6115	111.036	20.6375	74.412	72.0954	93.3105	212.189	118.888
810	14	M	1	1	zy-zy	249.52	1.02977	249.52	175.217	63.8343	122.971	22.8247	77.4978	82.4527	98.4052	220.816	122.463
811	14	M	1	1	zy-zy	249.52	0.934203	249.52	162.338	51.8387	111.258	23.5828	64.6995	87.0761	100.381	225.841	125.473
812	14	M	1	1	zy-zy	249.52	0.896863	249.52	159.244	60.9883	106.504	20.5531	70.2547	78.2363	94.1726	217.738	123.569
813	14	M	1	1	zy-zy	249.52	1.01382	249.52	172.5	62.7454	120.866	22.4559	69.35	84.5561	93.1393	209.369	116.253
814	14	M	1	1	zy-zy	249.52	0.902766	249.52	155.788	57.9209	106.433	20.8426	64.6243	89.3118	98.4164	224.458	126.042
815	14	M	1	1	zy-zy	249.52	1.0129	249.52	164.662	60.876	114.495	21.9059	66.8134	83.2716	85.1355	216.252	131.119
816	14	M	1	1	zy-zy	249.52	0.926914	249.52	168.366	66.6219	115.27	21.7864	72.3574	96.917	95.8609	210.734	114.874
817	14	M	1	1	zy-zy	249.52	1.21195	249.52	177.938	62.5508	122.167	23.8895	64.8718	97.5125	111.915	235.787	123.952
818	14	M	1	1	zy-zy	249.52	1.11176	249.52	179.95	64.5063	125.015	23.648	64.8025	83.2378	111.791	257.057	145.267
819	14	M	1	1	zy-zy	249.52	0.987476	249.52	166.269	60.0702	113.328	22.2016	71.5877	94.4491	95.1314	226.324	131.243
820	14	M	1	1	zy-zy	249.52	0.976649	249.52	177.31	59.1079	123.234	24.3114	75.9282	102.58	110.844	238.712	127.868
821	14	M	1	1	zy-zy	249.52	1.05015	249.52	177.194	66.202	120.996	23.9709	65.9206	87.8938	107.041	221.16	114.174
822	14	M	1	1	zy-zy	249.52	1.03677	249.52	172.649	56.1794	118.511	22.809	67.3112	85.3359	92.2081	236.111	143.928
823	14	M	1	1	zy-zy	249.52	0.866798	249.52	166.284	57.9339	117.128	22.5816	74.0613	89.492	104.639	212.632	108.005
824	14	M	1	1	zy-zy	249.52	1.03116	249.52	177.777	60.8572	123.018	23.3748	64.9156	88.438	102.849	221.459	118.611
825	14	M	1	1	zy-zy	249.52	1.02367	249.52	167.17	54.8822	114.664	23.0557	73.7788	87.9324	102.205	221.027	119.092
826	14	M	1	1	zy-zy	249.52	0.984434	249.52	163.795	61.1663	114.033	21.0744	67.8429	90.6562	88.7479	215.94	127.396
827	14	M	1	1	zy-zy	249.52	1.01113	249.52	166.085	62.5086	116.45	22.4388	63.0592	83.5037	88.9431	212.166	123.298
828	14	M	1	1	zy-zy	249.52	1.01829	249.52	168.887	61.263	118.716	23.0267	72.4282	89.8131	102.607	223.359	120.771
829	14	M	1	1	zy-zy	249.52	0.982958	249.52	166.741	61.5822	117.542	21.6526	73.5532	94.8613	104.49	226.493	122.018
830	14	M	1	1	zy-zy	249.52	1.06173	249.52	170.71	64.9647	119.127	21.9668	67.309	79.4588	99.9771	217.696	117.719
831	14	M	1	1	zy-zy	249.52	0.992262	249.52	171.438	61.4104	118.944	25.5338	69.8146	77.2505	111.554	232.39	120.923
832	14	M	1	1	zy-zy	249.52	0.938819	249.52	159.305	68.598	109.958	20.1487	63.2324	66.0345	87.6786	205.036	117.379
833	14	M	1	1	zy-zy	249.52	1.0443	249.52	168.67	55.4937	117.983	22.9305	79.2897	96.1521	95.8722	234.554	138.692
834	14	M	1	1	zy-zy	249.52	0.938493	249.52	178.464	58.9851	119.376	23.7758	74.0801	83.8712	109.369	252.604	143.241
835	14	M	1	1	zy-zy	249.52	1.03967	249.52	181.282	63.5872	123.637	24.4478	63.5046	88.8003	105.091	228.727	123.636
836	14	M	1	1	zy-zy	249.52	0.96959	249.52	173.871	65.1454	117.367	22.8703	64.6399	80.0342	109.29	218.569	109.29
837	14	M	1	1	zy-zy	249.52	0.987437	249.52	171.869	59.6723	115.603	22.174	66.519	73.9312	98.7449	217.591	118.848
838	14	M	1	1	zy-zy	249.52	1.00377	249.52	172.029	61.5458	116.501	22.6703	58.746	82.9942	99.5218	217.863	118.342
839	14	M	1	1	zy-zy	249.52	0.953679	249.52	159.571	58.4777	109.751	23.4522	64.1005	84.7575	87.2576	203.243	116.019
840	10	F	1	1	zy-zy	249.52	0.928361	249.52	169.174	55.4191	110.457	24.2195	73.0213	86.9658	102.753	212.092	109.357
841	10	F	1	1	zy-zy	249.52	1.04385	249.52	171.18	65.3334	115.829	22.3284	69.4972	76.1962	104.665	215.19	110.526
842	10	F	1	1	zy-zy	249.52	0.944812	249.52	169.687	60.8542	113.703	24.5315	70.0921	79.9069	103.178	218.68	115.513
843	10	F	1	1	zy-zy	249.52	0.989051	249.52	169.678	58.8958	116.079	23.1123	65.6107	89.8727	103.052	212.272	109.249
844	10	F	1	1	zy-zy	249.52	0.96681	249.52	169.592	59.8533	113.827	23.8131	64.7733	81.0863	107.874	215.377	107.505
845	10	F	1	1	zy-zy	249.52	0.895305	249.52	157.498	55.6124	104.662	24.1218	59.722	82.2735	93.6251	209.722	116.109
846	10	F	1	1	zy-zy	249.52	0.962991	249.52	164.139	64.34	112.674	25.3419	70.5717	87.3538	104.13	209.363	105.299
847	10	F	1	1	zy-zy	249.52	0.963899	249.52	153.009	64.1405	104.167	21.0375	64.0049	79.0503	76.7773	186.915	110.176
848	10	F	1	1	zy-zy	249.52	0.982092	249.52	166.138	59.9823	113.055	22.8403	65.6656	88.8912	94.2403	202.699	108.511
849	10	F	1	1	zy-zy	249.52	0.974036	249.52	162.805	58.6364	111.757	23.1855	60.8589	76.7958	97.4077	196.034	98.6344
850	10	F	1	1	zy-zy	249.52	0.950159	249.52	161.328	62.5201	113.47	20.931	58.6626	78.216	99.9734	209.861	109.888
851	10	F	1	1	zy-zy	249.52	0.96689	249.52	162.407	58.6817	110.785	22.8671	61.1965	79.9827	98.7001	214.261	115.805
852	10	F	1	1	zy-zy	249.52	0.950346	249.52	158.64	57.3923	110.393	22.9711	59.6028	84.6493	101.89	232.648	130.81
853	10	F	1	1	zy-zy	249.52	1.02862	249.52	174.562	62.2383	122.31	24.6358	65.6932	82.4454	93.3693	221.282	127.94
854	10	F	1	1	zy-zy	249.52	1.0434	249.52	162.628	62.2454	112.558	21.1683	58.7713	77.9582	86.9134	200.214	113.309
855	10	F	1	1	zy-zy	249.52	0.931106	249.52	161.096	62.0787	110.344	23.2776	59.7071	77.8663	100.477	213.839	113.365
856	10	F	1	1	zy-zy	249.52	0.985284	249.52	163.483	59.7824	111.968	23.4078	70.4186	95.9702	101.411	222.839	121.507
857	10	F	1	1	zy-zy	249.52	1.00853	249.52	171.407	61.9272	120.439	23.0938	61.9732	91.515	90.3309	205.798	115.471
858	10	F	1	1	zy-zy	249.52	1.07156	249.52	166.499	64.3117	114.657	23.7274	67.0832	94.6434	101.047	204.821	103.802
859	10	F	1	1	zy-zy	249.52	1.00535	249.52	159.817	70.5882	112.758	21.3904	59.0498	74.8052	79.8199	200.021	120.229
860	10	F	1	1	zy-zy	249.52	1.06742	249.52	166.592	57.067	113.704	22.5223	57.6032	76.7202	104.012	207.205	103.193
861	10	F	1	1	zy-zy	249.52	0.972488	249.52	170.103	54.5584	113.905	24.9838	60.4543	86.7259	108.534	214.377	105.848
862	10	F	1	1	zy-zy	249.52	1.0963	249.52	167.403	66.0493	116.148	23.492	65.5659	86.3196	101.703	211.296	109.664
863	10	F	1	1	zy-zy	249.52	1.11136	249.52	160.645	54.8333	112.211	23.7274	72.5604	83.5866	86.0519	214.005	127.989
864	10	F	1	1	zy-zy	249.52	0.985688	249.52	168.761	55.588	115.466	25.6279	64.7763	89.2792	96.6868	207.276	110.757
865	10	F	1	1	zy-zy	249.52	0.88967	249.52	160.575	52.7453	106.643	24.1566	63.632	84.8555	95.541	202.68	107.315
866	10	F	1	1	zy-zy	249.52	1.11823	249.52	193.65	70.7116	129.221	24.833	65.1337	87.1468	102.982	226.025	123.192
867	10	F	1	1	zy-zy	249.52	1.01087	249.52	174.037	60.5807	116.869	24.7387	60.1542	88.7273	94.8277	196.203	101.643
868	10	F	1	1	zy-zy	249.52	1.0008	249.52	175.573	59.6474	118.828	24.6967	70.865	98.2817	113.024	228.089	115.093
869	10	F	1	1	zy-zy	249.52	1.01356	249.52	171.885	63.0076	118.299	22.6402	62.427	88.0883	101.862	216.69	114.87
870	10	F	1	1	zy-zy	249.52	0.965763	249.52	157.858	57.1499	107.666	23.8637	61.633	84.5545	96.6672	206.305	109.809
871	10	F	1	1	zy-zy	249.52	1.07699	249.52	182.996	66.8913	126.589	24.5283	73.0231	89.1686	101.214	218.781	117.567
872	10	F	1	1	zy-zy	249.52	0.987683	249.52	173.828	61.0329	115.187	22.3651	62.571	88.1691	89.4772	201.156	111.71
873	10	F	1	1	zy-zy	249.52	1.0088	249.52	174.058	66.9309	116.852	23.9557	68.1412	85.7739	93.9596	208.84	114.881
874	10	F	1	1	zy-zy	249.52	1.0157	249.52	169.289	63.373	116.184	26.4778	71.2008	104.362	101.571	212.952	111.382
875	10	F	1	1	zy-zy	249.52	1.01822	249.52	180.529	64.5257	123.661	25.1758	63.4156	79.8479	105.6	219.309	113.802
876	10	F	1	1	zy-zy	249.52	0.987683	249.52	169.035	52.5977	114.427	21.8147	62.9018	76.4907	84.321	202.091	117.781
877	10	F	1	1	zy-zy	249.52	0.920074	249.52	160.4	64.3634	110.676	23.0018	72.986	83.1228	103.391	201.327	98.0662
878	10	F	1	1	zy-zy	249.52	1.08319	249.52	178.944	67.807	125.701	23.7037	64.3598	91.5183	104.874	218.102	113.234
879	10	F	1	1	zy-zy	249.52	0.969699	249.52	166.432	55.7439	115.601	21.9989	60.1576	82.836	87.0944	196.633	109.541
880	10	M	1	1	zy-zy	249.52	1.09206	249.52	174.284	65.8847	121.616	25.6469	65.5247	87.0499	103.582	215.434	111.855
881	10	M	1	1	zy-zy	249.52	0.973805	249.52	167.055	62.9523	116.01	23.71	63.5116	70.8479	93.4536	193.068	99.6618
882	10	M	1	1	zy-zy	249.52	1.13647	249.52	179.148	60.119	120.618	24.5519	66.6403	88.7612	105.362	220.381	115.039
883	10	M	1	1	zy-zy	249.52	1.0923	249.52	169.807	63.5451	118.289	23.5003	63.8053	80.6149	89.2753	210.563	121.288
884	10	M	1	1	zy-zy	249.52	0.958654	249.52	150.956	60.7597	105.997	22.2786	61.8399	78.313	88.3045	204.693	116.389
885	10	M	1	1	zy-zy	249.52	1.0497	249.52	179.955	67.1264	125.105	24.2637	66.0798	86.0441	105.444	212.006	106.819
886	10	M	1	1	zy-zy	249.52	0.961092	249.52	171.435	60.6375	112.029	24.7104	64.882	86.7152	100.051	212.835	112.784
887	10	M	1	1	zy-zy	249.52	0.906507	249.52	164.537	50.7113	106.938	22.7405	63.3049	84.6305	100.485	221.557	121.073
888	10	M	1	1	zy-zy	249.52	0.98261	249.52	169.928	60.7436	116.453	25.0666	56.7228	83.9392	99.1206	204.543	105.423
889	10	M	1	1	zy-zy	249.52	1.08641	249.52	168.92	62.542	116.219	25.629	64.878	78.993	97.4682	219.539	122.269
890	10	M	1	1	zy-zy	249.52	0.972508	249.52	166.601	58.0455	114.567	24.44	62.628	82.6376	99.7966	220.576	120.779
891	10	M	1	1	zy-zy	249.52	0.941146	249.52	167.323	58.7116	112.56	24.5453	68.5533	78.147	90.0672	199.558	109.526
892	10	M	1	1	zy-zy	249.52	0.983132	249.52	160.619	58.1624	109.956	23.7176	64.398	82.5026	79.3405	196.051	116.711
893	10	M	1	1	zy-zy	249.52	0.996296	249.52	169.263	56.5071	114.946	26.6174	67.8082	83.6948	104.686	212.642	107.957
894	10	M	1	1	zy-zy	249.52	0.982857	249.52	167.291	61.6721	115.363	23.6575	60.9732	86.845	87.321	206.327	119.023
895	10	M	1	1	zy-zy	249.52	1.02923	249.52	175.727	63.4497	120.179	24.2801	65.9693	77.882	94.6961	226.614	131.951
896	10	M	1	1	zy-zy	249.52	0.986577	249.52	165.19	60.5848	111.042	22.9275	63.6418	92.3077	102.832	223.995	121.174
897	10	M	1	1	zy-zy	249.52	0.93533	249.52	168.905	60.9748	110.7	21.9033	68.0778	84.0634	85.5414	215.481	129.94
898	10	M	1	1	zy-zy	249.52	0.958384	249.52	164.518	56.2025	114.195	23.1252	60.0853	76.2359	97.403	221.136	123.973
899	10	M	1	1	zy-zy	249.52	1.03674	249.52	169.12	62.4845	115.542	24.0871	65.6252	81.4246	99.1405	219.234	120.102
900	10	M	1	1	zy-zy	249.52	1.16768	249.52	175.727	65.4524	124.329	27.0628	68.4125	98.0888	95.9397	226.118	130.27
901	10	M	1	1	zy-zy	249.52	0.9889	249.52	174.422	61.3281	119.374	24.44	61.3144	83.4525	92.3946	213.928	121.539
902	10	M	1	1	zy-zy	249.52	1.03149	249.52	174.002	63.1388	119.45	22.1798	62.2644	79.9177	92.2423	216.615	124.459
903	10	M	1	1	zy-zy	249.52	1.01982	249.52	167.171	65.5996	115.903	23.9314	59.4383	89.0644	93.8695	214.893	121.06
904	10	M	1	1	zy-zy	249.52	1.03185	249.52	170.694	64.4655	123.38	22.9607	66.6697	72.2432	83.34	215.566	132.344
905	10	M	1	1	zy-zy	249.52	0.991962	249.52	169.846	60.5052	116.137	23.9875	62.8785	84.7767	91.905	200.557	108.701
906	10	M	1	1	zy-zy	249.52	0.999839	249.52	169.335	60.4073	113.325	24.1905	63.0404	99.1112	112.597	231.048	118.461
907	10	M	1	1	zy-zy	249.52	1.01801	249.52	164.989	62.4985	115.414	24.2664	66.8813	95.3458	84.6413	192.948	108.315
908	10	M	1	1	zy-zy	249.52	0.999529	249.52	170.582	64.298	117.22	22.8825	67.384	82.5358	89.8453	202.741	112.896
909	10	M	1	1	zy-zy	249.52	0.94074	249.52	161.903	58.926	111.778	24.1653	55.0488	84.6678	85.5473	189.216	103.673
910	10	M	1	1	zy-zy	249.52	0.943179	249.52	163.093	58.4742	112.114	23.8972	54.6586	84.1148	85.4216	189.743	104.324
911	10	M	1	1	zy-zy	249.52	0.924945	249.52	160.47	61.1516	108.935	22.2786	66.3776	79.8418	89.4252	210.801	121.383
912	10	M	1	1	zy-zy	249.52	1.00318	249.52	173.777	64.4351	120.838	23.8129	99.2492	85.7115	86.3863	217.253	130.869
913	10	M	1	1	zy-zy	249.52	1.11854	249.52	172.433	62.7472	118.674	23.462	67.6579	85.6112	83.7563	206.006	122.254
914	10	M	1	1	zy-zy	249.52	1.08597	249.52	170.386	64.4279	120.75	23.2709	64.8999	92.1671	91.0179	206.731	115.718
915	10	M	1	1	zy-zy	249.52	0.968674	249.52	168.868	62.5848	112.973	23.6932	63.8801	82.5644	108.138	212.262	104.151
916	10	M	1	1	zy-zy	249.52	0.955764	249.52	157.644	57.7835	107.726	21.3292	66.148	84.978	85.859	194.601	108.746
917	10	M	1	1	zy-zy	249.52	1.13711	249.52	178.149	64.2897	120.282	22.8565	69.9981	86.8717	98.3277	230.851	132.601
918	10	M	1	1	zy-zy	249.52	1.01926	249.52	168.665	61.6198	117.118	22.9264	64.3603	91.5997	91.1552	210.948	119.797
919	10	M	1	1	zy-zy	249.52	1.02769	249.52	172.554	60.6222	116.193	26.4147	62.9316	95.8477	98.7348	219.683	120.962
920	6	F	1	1	zy-zy	249.52	0.966959	249.52	162.896	59.4026	110.486	24.174	60.3547	84.2202	87.7083	205.746	118.208
921	6	F	1	1	zy-zy	249.52	0.936765	249.52	158.646	52.6248	106.488	24.9345	59.5178	88.6348	82.1048	198.624	116.52
922	6	F	1	1	zy-zy	249.52	0.951312	249.52	163.961	62.4606	111.876	24.4478	72.0127	84.7744	85.565	192.92	107.355
923	6	F	1	1	zy-zy	249.52	0.975223	249.52	173.873	55.6594	115.411	26.5506	62.8562	87.2667	95.232	212.546	117.328
924	6	F	1	1	zy-zy	249.52	1.0501	249.52	171.294	60.2029	117.106	25.2905	63.2261	82.3705	93.8166	196.79	103.121
925	6	F	1	1	zy-zy	249.52	0.917208	249.52	161.25	62.973	107.008	23.8958	56.6955	74.9611	86.973	204.052	117.082
926	6	F	1	1	zy-zy	249.52	1.0159	249.52	175.509	54.6534	115.749	26.7112	64.2244	77.3692	99.8392	219.989	120.151
927	6	F	1	1	zy-zy	249.52	0.962492	249.52	169.773	61.7415	112.697	25.3822	55.2316	73.1052	99.5284	209.961	110.491
928	6	F	1	1	zy-zy	249.52	0.995195	249.52	169.417	60.5255	116.39	24.2419	65.4982	92.7887	98.4452	218.332	119.995
929	6	F	1	1	zy-zy	249.52	0.885071	249.52	154.172	67.5654	104.146	23.6241	66.214	67.5054	86.201	184.91	98.7517
930	6	F	1	1	zy-zy	249.52	0.97777	249.52	169.971	60.6759	113.893	22.616	63.6504	82.4331	94.5309	199.563	105.039
931	6	F	1	1	zy-zy	249.52	0.90856	249.52	160.334	56.4865	108.077	24.5512	67.4773	86.5194	90.926	209.77	118.968
932	6	F	1	1	zy-zy	249.52	0.930749	249.52	163.251	64.5023	113.302	25.0385	66.4917	74.9712	90.8118	198.597	107.786
933	6	F	1	1	zy-zy	249.52	0.985852	249.52	171.326	60.8072	116.827	24.1935	69.0878	82.8049	100.138	209.332	109.194
934	6	F	1	1	zy-zy	249.52	0.927178	249.52	170.777	67.961	113.206	24.9749	65.5013	71.5225	101.703	199.194	97.5158
935	6	F	1	1	zy-zy	249.52	1.0951	249.52	174.592	70.5955	121.42	25.562	69.4247	74.9634	86.8598	180.386	93.5402
936	6	F	1	1	zy-zy	249.52	1.19935	249.52	162.87	62.381	110.63	24.4695	70.3067	90.6432	92.3649	204.372	112.009
937	6	F	1	1	zy-zy	249.52	0.993951	249.52	162.1	54.2699	108.397	24.0377	66.0674	84.6486	83.1737	202.919	119.746
938	6	F	1	1	zy-zy	249.52	0.914208	249.52	160.063	56.2284	107.823	23.3937	54.5862	74.6569	86.0726	198.651	112.631
939	6	F	1	1	zy-zy	249.52	0.992827	249.52	170.365	55.6343	116.046	25.0806	61.5969	76.673	98.0568	206.362	108.446
940	6	F	1	1	zy-zy	249.52	0.941023	249.52	159.378	61.0551	111.747	24.0857	65.5409	78.7031	87.6608	193.526	105.865
941	6	F	1	1	zy-zy	249.52	0.94855	249.52	164.601	58.2314	110.79	24.2156	61.2374	68.0087	91.8459	205.519	113.677
942	6	F	1	1	zy-zy	249.52	1.01068	249.52	169.401	56.7326	113.364	24.5921	64.8042	79.8308	92.6733	204.834	112.167
943	6	F	1	1	zy-zy	249.52	0.941585	249.52	162.674	59.8295	108.718	23.4865	57.6007	75.6164	90.3431	198.832	108.508
944	6	F	1	1	zy-zy	249.52	0.92111	249.52	159.166	52.4594	105.36	25.5514	61.5158	76.3621	92.7444	197.471	104.731
945	6	F	1	1	zy-zy	249.52	1.05613	249.52	160.482	58.9538	112.318	25.1459	66.4975	82.2417	84.1015	206.928	122.83
946	6	F	1	1	zy-zy	249.52	1.01312	249.52	171.514	65.5499	120.181	25.8333	69.6377	81.6252	87.4069	201.75	114.383
947	6	F	1	1	zy-zy	249.52	0.943921	249.52	160.703	59.8556	107.877	24.1705	63.8609	76.6007	90.3686	195.534	105.253
948	6	F	1	1	zy-zy	249.52	1.08557	249.52	163.891	63.6542	112.15	24.6371	63.9031	80.8606	84.9634	193.772	108.838
949	6	F	1	1	zy-zy	249.52	0.968926	249.52	162.266	55.6789	108.003	25.2938	63.4352	84.4595	99.035	199.766	100.733
950	6	F	1	1	zy-zy	249.52	1.06596	249.52	170.448	65.7507	115.183	23.9849	61.5893	87.4872	87.9419	195.274	107.333
951	6	F	1	1	zy-zy	249.52	0.99808	249.52	172.198	65.9178	114.796	23.7512	56.5513	81.8612	82.5608	200.616	118.055
952	6	F	1	1	zy-zy	249.52	0.973174	249.52	181.001	68.2261	122.051	25.3801	60.7838	88.5542	98.4122	214.274	116.093
953	6	F	1	1	zy-zy	249.52	1.03341	249.52	169.919	64.8109	116.3	24.9454	67.707	80.6702	89.7405	203.766	114.036
954	6	F	1	1	zy-zy	249.52	0.985758	249.52	160.881	55.2518	110.901	25.5918	61.4745	73.9329	87.225	200.253	113.07
955	6	F	1	1	zy-zy	249.52	1.13506	249.52	176.148	62.3875	121.063	24.9198	66.2386	77.1819	96.7855	197.108	100.323
956	6	F	1	1	zy-zy	249.52	0.985254	249.52	172.312	60.9337	113.1	25.3601	71.9999	88.049	104.651	206.962	102.319
957	6	F	1	1	zy-zy	249.52	0.951295	249.52	168.489	58.9377	115.399	25.4053	65.674	90.0687	95.9606	189.94	94.0205
958	6	F	1	1	zy-zy	249.52	1.02481	249.52	165.652	63.9994	114.307	24.7757	59.9712	78.0955	99.9476	203.837	103.889
959	6	F	1	1	zy-zy	249.52	0.875884	249.52	155.242	55.3631	104.253	25.4777	55.3686	65.7981	92.5472	197.736	105.19
960	6	M	1	1	zy-zy	249.52	0.957725	249.52	162.502	61.68	114.814	23.3037	62.5227	77.3084	86.113	193.534	107.427
961	6	M	1	1	zy-zy	249.52	1.05343	249.52	163.195	58.6014	110.971	24.5602	57.4066	84.6297	87.8842	204.767	116.883
962	6	M	1	1	zy-zy	249.52	1.04637	249.52	179.961	72.8573	124.749	24.8936	69.4776	75.5971	102.387	218.998	116.611
963	6	M	1	1	zy-zy	249.52	0.962822	249.52	167.274	57.8327	115.195	22.3512	64.087	82.2891	106.911	215.176	108.266
964	6	M	1	1	zy-zy	249.52	0.995832	249.52	161.25	55.3635	104.416	24.4565	64.4468	70.316	100.491	212.347	111.911
965	6	M	1	1	zy-zy	249.52	1.03714	249.52	170.337	62.7215	120.706	27.5398	62.9905	77.5387	96.628	211.801	115.611
966	6	M	1	1	zy-zy	249.52	1.10516	249.52	170.406	65.361	120.772	25.6279	73.0372	79.0939	96.7815	210.866	114.159
967	6	M	1	1	zy-zy	249.52	1.02927	249.52	167.611	55.8754	115.131	25.7318	61.4628	82.4741	103.255	205.23	102.044
968	6	M	1	1	zy-zy	249.52	0.939103	249.52	162.832	55.3183	109.073	24.5538	63.3223	81.3211	88.8887	204.724	115.971
969	6	M	1	1	zy-zy	249.52	0.978232	249.52	167.485	58.8841	115.582	23.678	64.18	74.667	87.8793	210.546	122.71
970	6	M	1	1	zy-zy	249.52	0.950387	249.52	150.31	53.3316	99.0171	23.3382	61.0984	68.3895	83.9819	197.872	113.9
971	6	M	1	1	zy-zy	249.52	1.09926	249.52	172.564	67.785	112.112	26.2324	66.2122	88.3787	94.3121	207.985	113.674
972	6	M	1	1	zy-zy	249.52	0.93431	249.52	155.914	65.2733	104.35	24.187	61.5469	71.928	82.0721	200.339	118.275
973	6	M	1	1	zy-zy	249.52	1.01143	249.52	174.207	62.2006	116.848	26.6992	66.9316	72.9701	101.211	226.215	125.128
974	6	M	1	1	zy-zy	249.52	0.948468	249.52	160.262	56.9074	106.392	23.989	61.0132	77.8245	89.5827	191.358	101.785
975	6	M	1	1	zy-zy	249.52	0.930189	249.52	168.902	58.2737	116.604	24.9079	59.0802	79.3722	99.6317	203.672	104.04
976	6	M	1	1	zy-zy	249.52	1.01355	249.52	173.033	57.568	113.77	24.2193	54.5458	71.6506	88.5968	194.975	106.868
977	6	M	1	1	zy-zy	249.52	0.961565	249.52	165.973	54.4887	112.01	25.1075	59.8307	80.8929	91.249	208.695	117.585
978	6	M	1	1	zy-zy	249.52	1.1959	249.52	170.509	66.5522	115.544	26.0759	65.6409	85.0013	90.909	207.708	116.964
979	6	M	1	1	zy-zy	249.52	0.982597	249.52	171.955	57.1766	116.283	24.6984	64.617	80.0508	92.3864	220.175	127.79
980	6	M	1	1	zy-zy	249.52	0.99808	249.52	170.687	55.7323	115.082	25.6604	63.9343	82.4661	92.8832	208.48	115.6
981	6	M	1	1	zy-zy	249.52	0.948518	249.52	168.786	71.8299	115.342	23.2525	63.7074	82.0215	83.5503	204.203	120.653
982	6	M	1	1	zy-zy	249.52	1.06022	249.52	175.579	59.9648	120.596	25.1442	64.3851	78.5284	103.144	211.083	107.949
983	6	M	1	1	zy-zy	249.52	1.05237	249.52	172.21	60.6299	118.463	24.0339	69.6893	77.8394	98.9848	222.979	124.003
984	6	M	1	1	zy-zy	249.52	1.01797	249.52	166.636	65.2134	116.711	26.4433	66.8052	70.549	97.0254	208.089	111.065
985	6	M	1	1	zy-zy	249.52	0.946455	249.52	167.887	63.397	112.446	27.3517	70.9265	84.5331	96.9697	211.578	114.624
986	6	M	1	1	zy-zy	249.52	0.96276	249.52	164.19	57.8233	111.661	25.0659	66.0854	84.8843	93.8178	188.279	94.6714
987	6	M	1	1	zy-zy	249.52	0.968807	249.52	158.565	63.774	112.041	23.5245	60.6385	73.1866	92.3757	194.807	102.479
988	6	M	1	1	zy-zy	249.52	0.973737	249.52	156.819	62.6025	112.283	23.6177	66.2352	71.249	93.4185	213.747	120.334
989	6	M	1	1	zy-zy	249.52	0.987859	249.52	167.486	56.6283	112.791	22.928	59.7095	73.6636	88.6721	211.836	123.235
990	6	M	1	1	zy-zy	249.52	1.01204	249.52	176.684	62.4181	119.743	26.8278	66.7422	82.8825	97.2779	212.441	115.163
991	6	M	1	1	zy-zy	249.52	0.957721	249.52	165.532	63.4218	112.108	23.0622	70.1541	72.3896	92.8899	204.677	111.788
992	6	M	1	1	zy-zy	249.52	1.00738	249.52	166.676	64.7852	115.618	24.797	71.912	89.2779	94.2318	221.003	126.777
993	6	M	1	1	zy-zy	249.52	0.926114	249.52	156.056	61.9383	109.865	21.3832	63.118	84.0602	81.9948	190.827	108.834
994	6	M	1	1	zy-zy	249.52	0.912787	249.52	166.377	58.7754	108.988	24.6193	57.6071	78.0523	83.7927	205.305	121.513
995	6	M	1	1	zy-zy	249.52	0.976497	249.52	171.675	67.6523	116.206	25.3995	60.8008	76.3953	89.2271	197.931	108.704
996	6	M	1	1	zy-zy	249.52	0.981153	249.52	158.772	69.1023	110.345	23.1966	60.1857	62.7319	93.7269	190.902	97.175
997	6	M	1	1	zy-zy	249.52	0.990848	249.52	172.911	68.2461	117.981	25.3473	62.2086	69.4317	92.5781	191.299	98.7255
998	6	M	1	1	zy-zy	249.52	0.995772	249.52	165.542	59.63	111.95	25.1924	67.6774	84.6788	96.8988	207.022	110.132
999	6	M	1	1	zy-zy	249.52	1.33443	249.52	156.845	64.2222	106.394	25.2472	63.8372	68.1063	84.7547	194.989	110.235
[truncated: 19,001 more rows]
