# Supplementary material for: A new approach for the analysis of facial growth and age estimation: Iris ratio
Source: PLoS One. 2017 Jul 7;12(7):e0180330. doi: 10.1371/journal.pone.0180330 (PMC5501545; doi:10.1371/journal.pone.0180330)
Supplement: S2 File — Quantification distributed on sex (M: males; F: females) and age for each of the ten measurements considered in the present study (01–10) (XLSX) [file pone.0180330.s002.xlsx]

## Sheet: DATA_BASE
	REF_NUMBER (IMAGE)	YEAR	SEX	LANDMARKING	01. zy-zy	02. ec-ec	03. en-en	04. pu-pu	05. Íris	06. al-al	07. ch-ch	08. n-sn	09. n-gn	10. sn-gn
	33	6	M	1	263.066	182.029	65.5802	122.3	26.1347	63.4299	84.3213	101.412	213.937	112.56
	38	6	M	1	252.445	169.799	66.6667	116.446	25.7797	68.0232	67.5556	86.266	211.556	125.363
	67	10	M	1	257.651	167.714	64.5755	113.867	22.4043	69.2752	88.7805	102.196	212.195	110
	74	10	M	1	231.2	165.204	60.012	114.2	22.2	59.2122	75.6265	88.8045	194.8	106.004
	102	14	M	1	231.475	164.918	62.6367	115.738	20.3279	73.1618	98.3803	92.4596	192.459	100.001
	105	14	M	1	235.865	158.655	58.2416	110.55	19.8335	65.835	72.997	88.6327	198.312	109.725
	109	14	M	1	246.825	164.286	61.554	115.479	21.8254	66.2746	75.8196	96.4302	220.238	123.811
	120	14	M	1	256.132	176.421	58.4982	116.038	24.5306	71.7229	89.6834	102.845	229.245	126.427
	131	14	M	1	193.617	131.544	45.0263	91.0913	17.4212	60.1087	74.2021	80.3312	185.904	105.594
	132	14	M	1	249.339	164.375	59.3919	114.187	20.8038	61.9403	85.7257	84.41	201.182	116.794
	149	18	M	1	255.132	165.103	63.056	117.597	21.9941	74.7806	94.7219	90.0338	224.633	134.607
	154	18	M	1	261.111	170.642	54.3665	115.675	24.8016	69.8514	94.061	103.581	234.127	130.563
	164	18	M	1	236.797	170.996	58.8888	118.627	22.515	68.4106	81.8285	104.007	231.169	127.363
	167	18	M	1	263.087	175.503	68.134	118.626	20.9732	74.4997	88.6008	101.349	234.564	133.227
	168	18	M	1	243.218	165.988	63.9357	117.365	21.1356	64.688	77.918	96.5312	207.886	111.357
	170	18	M	1	243.662	172.254	64.0932	120.951	21.6549	70.0784	88.7331	105.346	232.394	127.166
	183	18	M	1	244.604	172.671	63.3134	117.987	20.8649	70.867	91.0186	105.043	225.18	120.15
	187	18	M	1	242.969	166.017	60.1575	117.581	21.4844	69.145	82.4968	105.968	230.859	125.092
	298	14	F	1	239.636	166.667	56.5657	113.818	21.8182	64.7283	94.193	104.005	221.818	117.822
	305	14	M	1	219.83	162.071	62.8458	114.026	20.8215	59.2075	86.1306	87.5448	208.499	120.97
	330	10	M	1	220.984	153.616	55.9052	103.627	20.4663	61.6629	74.6334	81.8959	190.933	109.09
	333	10	M	1	254.545	173.423	63.7469	116.103	22.1876	62.6908	79.9057	91.8687	198.565	106.701
	335	10	M	1	264.486	170.515	60.2625	115.265	25.2336	72.2748	87.5389	113.738	230.841	117.164
	336	10	M	1	217.61	146.562	41.5142	96.2264	20.7547	52.5167	67.9274	83.9783	187.421	103.472
	342	10	M	1	256.633	171.842	59.9321	117.547	23.0663	65.783	71.5555	87.6165	222.652	135.114
	393	10	F	1	271.967	182.703	67.0514	130.126	25.5247	69.0377	102.655	103.347	218.828	115.481
	396	10	F	1	226.045	167.426	57.0297	116.077	22.8296	67.5241	89.7112	97.7687	212.219	114.486
	402	6	M	1	243.288	167.052	60.3043	114.113	25.0685	65.2199	75.8909	92.6793	208.493	115.952
	442	6	F	1	278.947	176.668	64.819	120.201	24.3842	67.2486	79.0675	97.3355	215.025	117.771
	460	6	F	1	250.476	177.509	61.6004	118.685	26.6436	70.2729	89.9714	101.049	223.529	122.501
	475	6	F	1	270.681	176.455	59.4479	116.486	25.1812	65.5837	93.4958	97.4639	217.754	120.29
	482	22	M	1	238.929	167.711	62.8099	116.949	23.2452	64.6494	87.6784	100.728	227.248	126.522
	487	22	M	1	275.33	178.14	60.4669	119.668	22.9917	73.7097	99.7326	102.77	270.36	167.59
	489	22	M	1	232.394	161.039	61.4627	116.246	19.2582	72.64	85.1511	90.5224	218.794	128.331
	492	22	M	1	231.597	170.91	65.8524	119.298	19.6881	68.428	75.3472	99.2219	226.499	127.28
	501	22	M	1	243.686	168.942	52.9285	117.065	22.1856	70.6493	83.6874	103.078	240.614	137.547
	502	22	M	1	239.711	163.909	57.4053	116.065	21.8427	72.2022	91.6996	108.764	238.989	130.408
	517	22	M	1	260	173.622	65.5374	118.805	21.7211	67.9325	84.5803	102.041	237.026	134.985
	521	22	M	1	245.32	168.198	57.6243	117.969	21.7341	69.5148	90.7066	93.553	219.355	125.81
	534	22	M	1	242.338	170.395	59.5372	118.966	22.3377	69.6181	88.3304	93.5581	228.571	135.101
	543	22	M	1	221.324	149.575	56.4248	107.48	19.2402	69.8598	79.6584	84.3165	207.108	122.796
	554	22	F	1	228.866	157.392	61.1925	113.061	19.5876	53.9519	78.7062	88.6607	202.405	113.746
	556	22	F	1	256.935	174.368	59.7907	119.709	23.1481	62.7124	87.308	91.4532	210.847	119.717
	561	22	F	1	266.288	181.479	68.1987	124.243	21.5909	68.5648	78.4173	107.997	240.152	132.231
	562	22	F	1	275.368	180.515	61.3971	119.485	25.369	75.3901	98.8977	117.279	241.176	123.897
	563	22	F	1	241.425	164.596	58.2977	111.745	22.824	64.4237	82.8534	101.416	211.609	110.379
	602	22	F	1	230.98	152.159	50.9819	101.569	20	58.4327	83.5883	87.8436	206.667	118.824
	604	22	F	1	251.515	169.917	56.6648	116.627	21.7568	61.624	81.0829	100.641	213.514	113.062
	611	22	F	1	243.603	166.153	63.6107	116.71	20.1044	60.5834	83.3	94.2791	192.428	98.1946
	649	22	F	1	249.221	166.674	61.5886	117.46	21.8069	62.6199	84.7444	98.4502	212.461	114.025
	651	22	F	1	241.27	166.352	60.5941	117.344	21.4062	59.3882	79.3971	94.7671	210.312	115.69
	714	18	F	1	259.48	168.061	59.3168	116.931	21.2871	64.7525	88.3348	93.2711	220.198	126.933
	716	18	F	1	233.705	164.981	63.4253	117.131	20.196	58.2199	89.1991	93.3681	209.192	115.92
	726	18	F	1	260.743	171.849	53.4756	116.048	24.2706	73.4767	88.0641	109.569	217.772	108.243
	728	18	F	1	259.729	165.854	56.4503	117.184	22.6737	65.4316	93.0215	94.7555	223.313	128.568
	732	18	F	1	211.438	143.318	46.4064	98.5404	18.4655	52.9412	73.5359	86.2803	195.752	109.482
	738	18	F	1	231.183	162.6	62.9934	113.977	21.063	63.7807	94.895	93.4743	204.724	111.557
	740	18	F	1	274.895	175.832	58.7983	123.026	22.6974	69.8757	100.043	105.858	228.452	122.594
	744	18	F	1	241.709	168.348	64.3236	117.354	21.8593	62.3298	89.9554	100.509	228.141	127.644
	750	18	F	1	249.083	166.101	59.3817	116.105	21.5942	63.4842	81.752	91.8841	220.092	128.208
	752	18	F	1	249.18	171.726	63.9397	121.517	23.9754	66.439	86.9326	98.0277	213.525	115.639
	756	18	M	1	258.75	175.891	58.8946	121.294	22.9119	73.8564	95.9754	110.523	240.431	129.928
	757	18	M	1	235.014	172.808	64.4975	120.029	21.4286	76.7512	91.6005	89.6468	220.168	130.54
	764	14	F	1	260.118	171.11	65.5933	115.989	21.6802	73.9857	102.122	96.477	214.363	117.886
	774	14	F	1	247.753	170.905	62.0311	117.932	22.9958	63.2911	93.2499	99.5781	215.612	116.034
	776	14	F	1	254.867	173.465	60.1786	115.708	23.2301	71.6814	93.3639	99.1281	218.142	119.037
	778	14	F	1	241.433	168.589	58.8496	115.577	22.1184	65.7387	95.9547	95.9625	210.592	114.652
	782	14	F	1	253.846	171.171	60.3671	117.461	22.2222	61.5881	95.2386	93.0954	204.762	111.812
	783	14	F	1	226.383	156.05	58.4803	109.003	20.361	58.7316	82.5782	93.3672	206.094	112.755
	785	14	F	1	252.247	161.675	58.7736	112.083	21.25	64.1721	74.6124	103.751	211.667	107.918
	789	14	F	1	256.299	168.86	60.9902	116.996	23.1742	73.296	92.9142	106.19	232.536	126.364
	791	14	F	1	258.824	173.137	59.0308	114.581	22.1574	64.4321	97.38	106.419	228.28	121.87
	837	14	M	1	238.934	161.514	53.1394	112.978	21.9577	75.9259	92.073	91.805	224.603	132.808
	839	14	M	1	240	174.366	61.1612	118.92	23.5151	61.0817	85.4122	101.081	220	118.919
	840	14	M	1	257.346	179.324	67.1886	121.048	23.5876	66.6673	82.5444	112.717	225.424	112.717
	847	10	F	1	252.282	171.557	59.5478	117.364	23.3681	66.337	90.8676	104.193	214.621	110.458
	848	10	F	1	258.086	175.414	61.908	117.734	24.6305	66.9969	83.87	111.577	222.771	111.195
	858	10	F	1	239.141	155.864	59.6562	107.876	20.2878	56.3266	74.7154	83.2981	191.885	108.595
	861	10	F	1	247.41	169.958	61.4036	119.42	22.8986	61.4493	90.7413	89.5671	204.058	114.494
	866	10	F	1	227.603	152.699	60.2477	105.946	21.4286	59.8068	78.7376	92.7696	192.736	100.031
	868	10	F	1	253.143	171.212	56.3951	117.143	26	65.7168	90.5755	98.0906	210.286	112.365
	869	10	F	1	280.464	180.488	59.2863	119.868	27.1523	71.5232	95.3786	107.389	227.815	120.623
	873	10	F	1	246.182	169.586	62.1647	116.716	22.3373	61.5918	86.9099	100.499	213.791	113.333
	890	10	M	1	259.621	178.375	63.0923	116.564	25.7107	67.5086	90.2258	104.101	221.451	117.35
	895	10	M	1	265.123	177.787	62.3831	119.599	26.0802	72.8402	83.0339	95.6994	212.037	116.375
	915	10	M	1	269.767	173.492	66.1138	117.775	24.0864	71.7639	86.3207	96.6817	227.907	131.232
	936	6	F	1	268.085	175.397	69.3016	121.733	26.9014	71.4389	80.5494	97.5686	213.374	115.806
	947	6	F	1	265	172.766	63.5413	115.463	24.9436	61.1742	80.3076	95.948	211.167	115.24
	952	6	F	1	229.851	150.972	58.6365	103.31	22.695	58.8657	74.4865	78.2659	178.498	100.259
	954	6	F	1	234.081	159.901	61.6823	108.056	22.5008	57.7784	82.0738	82.5004	183.191	100.692
	955	6	F	1	250	172.53	66.0446	115.016	23.7969	56.6601	82.0187	82.7196	201.001	118.282
	961	6	F	1	262.295	177.116	61.9553	121.307	26.7061	69.0364	94.6801	100.874	199.665	98.8342
	962	6	F	1	243.478	161.641	62.4497	111.539	24.1758	58.5191	76.2046	97.5275	198.901	101.374
	965	6	M	1	236.865	154.919	55.6293	105.343	23.3146	54.4951	80.3376	83.427	194.382	110.955
	968	6	M	1	250.564	161.925	55.5952	104.853	24.5588	64.7166	70.6103	100.912	213.235	112.379
	971	6	M	1	242.424	162.844	54.2865	111.857	25	59.715	80.1287	100.319	199.394	99.1417
	984	6	M	1	250	171.015	55.8395	115.304	25.7098	64.0573	82.6248	93.0619	208.881	115.822
	986	6	M	1	235.347	165.606	56.5589	113.746	23.716	60.7281	74.0681	97.2858	199.094	101.817
	998	6	M	1	273.361	182.273	64.3912	119.401	26.9716	63.1112	85.5099	91.7987	224.921	133.123
	1001	6	M	1	251.825	174.508	68.8765	119.071	25.5814	62.7833	70.073	93.4332	193.066	99.6374
	1004	6	F	2	232.639	159.917	61.8736	107.73	22.5341	57.8957	83.414	83.2384	183.312	100.1
	1005	6	F	2	250.485	172.604	64.4928	114.798	23.8318	57.6459	81.4884	81.6214	200.315	118.696
	1006	6	F	2	275.177	176.208	64.4837	120.517	24.6564	67.931	80.2418	95.9239	214.132	118.32
	1007	6	F	2	250.455	175.197	61.0236	118.934	26.4	72.2672	91.2097	101.888	223.2	121.351
	1008	6	F	2	271.674	175.007	57.9379	116.361	25.0007	66.7585	94.0002	97.1205	217.608	120.487
	1009	6	F	2	268.05	175.293	68.727	121.745	27.0083	71.7473	79.2629	98.8921	214.332	115.44
	1010	6	F	2	265.217	171.298	63.7232	115.856	24.8843	61.8874	80.9427	95.3781	211.021	115.657
	1011	6	F	2	228.39	150.689	57.5034	103.518	22.1106	58.7945	73.7572	78.393	178.402	100.011
	1012	6	F	2	260.536	176.834	61.7566	120.857	26.5714	68.9655	94.6391	100.022	198.996	99.0188
	1013	6	F	2	242.376	161.718	62.4009	111.481	23.9036	59.4264	75.3169	97.9065	198.461	100.556
	1014	10	F	2	270.213	182.279	67.6676	129.85	25.0685	68.1167	101.452	102.733	217.31	114.578
	1015	10	F	2	226.032	167.774	57.1776	115.843	23.0343	68.0054	89.2311	99.6716	214.003	114.347
	1016	10	F	2	252.525	171.239	59.8672	117.548	22.8211	66.8902	91.4141	102.943	213.456	110.554
	1017	10	F	2	258.763	174.63	61.5683	117.73	24.1135	66.6671	83.8664	110.641	221.284	110.649
	1018	10	F	2	239.048	156.36	59.6212	107.856	19.9581	56.9018	74.9267	83.8672	193.331	109.47
	1019	10	F	2	248.188	170.143	61.2824	119.249	22.3971	60.5332	89.4994	90.0731	204.495	114.423
	1020	10	F	2	227.376	152.618	60.7219	105.849	21.0762	59.4276	77.9922	93.0819	191.678	98.6598
	1021	10	F	2	252.941	171.349	56.7897	117.127	25.6322	65.977	89.0439	99.3803	210.512	111.264
	1022	10	F	2	280	179.671	60.0248	119.737	26.5789	71.5789	95.6396	109.316	229.502	120.387
	1023	10	F	2	245.89	169.245	62.262	116.632	22.0041	63.0219	87.1922	101.676	214.392	112.76
	1024	14	F	2	237.809	166.154	55.0769	113.478	21.5217	63.2668	94.7234	104.357	221.511	117.171
	1025	14	F	2	260.227	171.982	65.0284	116.193	21.8818	73.8724	101.014	96.2808	213.236	116.957
	1026	14	F	2	248.485	171.459	62.8663	117.81	22.8232	64.3799	93.669	100.528	216.887	116.359
	1027	14	F	2	255.183	174.138	59.452	115.854	23.1707	71.9519	94.2118	100.001	218.598	118.598
	1028	14	F	2	241.053	167.951	59.6188	115.385	21.8623	66.3167	96.497	96.7844	211.12	114.379
	1029	14	F	2	255.346	170.119	60.9244	117.29	22.1963	61.4526	93.0839	94.4648	204.673	110.342
	1030	14	F	2	225.656	153.712	58.7605	108.475	20.1277	58.9857	81.3667	94.917	205.489	110.576
	1031	14	F	2	254.615	159.454	58.5434	111.562	21.7039	63.9647	72.7347	101.842	210.117	108.307
	1032	14	F	2	253.975	168.351	60.9437	116.936	23.1855	74.027	92.6667	107.67	232.683	125.029
	1033	14	F	2	259.427	171.437	59.4684	114.875	22.4385	64.5178	98.3574	106.777	227.922	121.145
	1034	18	F	2	241.434	169.09	64.8199	117.153	21.7731	63.6398	91.2429	102.533	229.261	126.742
	1035	18	F	2	248.544	166.836	58.892	116.23	21.2706	64.3158	78.6468	91.3354	219.304	127.977
	1036	18	F	2	249.462	171.007	63.4012	121.651	24.0431	66.8561	88.9611	100.283	214.407	114.207
	1037	18	F	2	259.74	167.636	59.4682	117.177	21.7724	65.8774	86.0993	91.9059	218.036	126.134
	1038	18	F	2	234.983	163.668	63.7776	116.767	20.7831	57.8317	89.1828	93.2201	208.843	115.709
	1039	18	F	2	261.08	172.052	53.6729	115.806	24.6905	73.9742	87.5042	109.328	217.872	108.605
	1040	18	F	2	260.357	164.439	56.5662	117.086	22.8764	66.7857	91.446	94.8486	224.488	129.645
	1041	18	F	2	209.589	143.457	46.118	98.6195	18.5404	53.2577	72.946	87.1842	197.216	110.04
	1042	18	F	2	233.115	163.201	62.6672	114	21.5795	65.0526	94.4405	93.687	204.335	111.041
	1043	18	F	2	275	175.524	58.7673	122.791	22.7913	69.7678	101.637	105.349	225.271	119.922
	1044	22	F	2	228.571	157.061	60.8991	113.12	19.5545	54.9527	76.3531	87.3791	200.656	113.282
	1045	22	F	2	256.439	173.121	58.9895	119.367	23.9247	62.2805	89.028	91.0937	208.732	118.006
	1046	22	F	2	266.45	180.16	68.021	124.022	22.0652	69.3842	79.4795	105.756	238.609	132.936
	1047	22	F	2	278.369	179.412	59.56	119.383	25.8037	74.3472	99.2908	117.78	241.358	123.583
	1048	22	F	2	240.357	161.673	57.8929	112.05	23.0856	64.904	79.6437	101.477	210.965	109.73
	1049	22	F	2	228.958	150.848	50.8429	101.467	20.5394	59.4707	83.0843	89.2422	208.731	119.489
	1050	22	F	2	251.22	168.126	55.4537	116.753	22.5895	62.1957	81.8851	100.592	213.287	112.855
	1051	22	F	2	243.243	166.697	62.0398	116.879	20.7012	61.3603	84.6055	94.2713	191.683	97.4188
	1052	22	F	2	248.929	166.824	61.4379	117.144	22.5014	63.9296	87.1458	97.5068	211.071	113.577
	1053	22	F	2	240.65	166.177	59.2094	117.323	21.7848	59.0557	81.3171	95.0995	208.569	113.628
	1054	6	M	2	237.037	154.839	55.1849	105.316	22.8395	54.5729	80.1347	84.2006	195.488	111.293
	1055	6	M	2	249.684	160.443	55.0715	104.43	24.3671	64.253	69.6663	100.968	212.975	112.043
	1056	6	M	2	241.823	162.951	54.758	111.639	24.7552	60.6566	78.3007	99.3667	198.635	99.313
	1057	6	M	2	260.268	179.133	65.5132	122.051	26.4134	63.3944	85.269	101.326	213.125	111.883
	1058	6	M	2	251.724	168.289	65.8657	116.554	25.8621	67.2414	70.3448	83.4879	209.31	125.888
	1059	6	M	2	244.074	168.158	60.3749	113.889	24.6296	65.1862	73.3343	91.9143	208.889	117.086
	1060	6	M	2	250.228	170.61	55.9324	115.345	25.5474	65.4506	78.749	94.4073	209.027	114.626
	1061	6	M	2	235.74	166.702	56.7063	113.796	23.7548	60.1728	74.772	97.7025	199.835	102.136
	1062	6	M	2	273.606	181.413	64.3295	119.331	26.7658	62.8429	86.2582	92.5735	223.048	130.489
	1063	6	M	2	252.679	173.607	69.2166	119.034	25.0755	63.4556	70.6624	93.3555	192.257	98.9058
	1064	10	M	2	268.915	172.702	64.9321	117.808	23.8372	72.0569	86.0876	96.4478	228.132	131.7
	1065	10	M	2	254.513	167.369	64.2755	113.977	22.6225	68.8857	89.8917	101.154	210.272	109.12
	1066	10	M	2	233.416	164.17	59.9357	113.366	22.7723	59.6535	75.5097	88.8637	195.297	106.438
	1067	10	M	2	222.293	151.87	55.4017	103.725	20.4289	61.3995	73.2657	81.8333	191.376	109.563
	1068	10	M	2	253.538	172.505	64.003	116.155	22.3077	62.77	80.9283	88.9509	196.308	107.408
	1069	10	M	2	265.942	165.942	61.5985	114.855	25.3623	72.1024	88.0442	112.703	229.348	116.688
	1070	10	M	2	217.76	144.794	42.0987	96.0386	20.6284	52.459	68.0377	84.7187	186.612	101.929
	1071	10	M	2	256.25	170.076	59.8497	117.321	23.7447	65.6448	72.6573	86.9451	221.382	134.558
	1072	10	M	2	259	177.228	62.3771	116.832	25.7426	67.3275	89.2122	102.642	220.517	117.878
	1073	10	M	2	264.855	177.542	62.3704	119.572	26.0882	72.1051	84.4397	95.6768	211.957	116.325
	1074	14	M	2	237.226	162.594	52.8777	113.053	22.0732	74.4669	93.0771	89.3129	225.076	135.769
	1075	14	M	2	239.927	172.18	60.1135	118.686	23.4432	62.2721	85.7151	100.734	219.414	118.683
	1076	14	M	2	256.884	177.912	67.029	120.652	23.9144	67.0535	80.5335	111.986	225.362	113.435
	1077	14	M	2	230.03	164.126	62.1803	115.616	20.7207	72.9884	98.828	90.3932	191.592	101.204
	1078	14	M	2	233.654	157.423	58.2128	110.656	20.2186	65.3005	73.0912	88.3088	197.641	109.436
	1079	14	M	2	245.946	161.824	61.2083	115.204	22.2986	66.8927	79.4099	94.9334	218.581	123.649
	1080	14	M	2	257.348	173.49	59.1669	116.667	24.9104	70.9714	90.022	101.798	227.957	126.169
	1081	14	M	2	192.308	129.802	44.5219	91.1088	17.6785	60.2727	72.3416	79.9247	185.096	105.186
	1082	14	M	2	249.158	163.358	58.9051	114.462	21.4126	61.4415	83.8445	84.5528	202.737	118.225
	1083	14	M	2	219.566	159.231	62.7112	113.924	20.9443	59.5647	86.9686	85.9695	207.493	121.546
	1084	18	M	2	258.846	175.002	58.0769	121.346	23.6538	74.6193	93.0841	108.848	238.846	130.002
	1085	18	M	2	234.632	170.271	63.3311	119.411	21.8673	77.2871	91.6901	89.3511	219.517	130.226
	1086	18	M	2	255.674	164.6	62.7748	118.005	22.3851	74.6963	97.873	90.049	223.671	133.663
	1087	18	M	2	259.302	168.142	54.5837	115.568	25.0916	71.4295	95.2494	102.575	232.079	129.523
	1088	18	M	2	235.979	166.947	59.1039	119.379	23.2249	69.2535	83.0957	100.719	229.462	128.97
	1089	18	M	2	262.5	173.564	69.7486	118.316	21.2567	74.3359	89.0353	101.872	236.43	134.559
	1090	18	M	2	242.412	166.281	64.3423	117.247	21.2575	65.5168	81.0178	97.0588	209.358	112.299
	1091	18	M	2	244.178	171.371	64.5694	120.893	21.7579	70.3194	91.013	105.847	233.538	127.843
	1092	18	M	2	243.83	169.714	63.4977	117.877	21.2443	71.7659	93.1954	106.22	225.931	119.716
	1093	18	M	2	242.063	164.795	60.5644	117.385	21.4286	69.0111	82.2387	105.154	231.783	126.69
	1094	22	M	2	237.86	167.653	62.6177	117.284	23.4568	64.6104	88.0812	102.066	227.572	125.521
	1095	22	M	2	273.869	175.836	59.8617	119.518	22.864	74.3532	97.5082	101.86	268.586	166.728
	1096	22	M	2	232.377	160.511	61.6113	116.06	19.4517	71.8035	84.4272	90.6268	218.801	128.219
	1097	22	M	2	232.384	169.872	65.8181	119.309	19.821	68.2643	74.0222	99.4061	227.285	127.88
	1098	22	M	2	244.369	167.578	51.9766	116.996	22.4627	71.098	84.2969	105.878	243.285	137.44
	1099	22	M	2	238.603	162.136	57.3529	116.176	22.0588	74.2729	91.1794	109.678	239.338	129.88
	1100	22	M	2	258.855	172.494	66.172	119.338	21.9347	68.7773	83.9124	103.347	238.873	135.528
	1101	22	M	2	241.872	168.496	59.8452	118.043	22.3252	70.6587	92.6946	88.9911	215.059	126.068
	1102	22	M	2	242.294	169.941	58.7359	118.843	22.829	70.3048	85.5626	92.7717	228.58	135.839
	1103	22	M	2	220.442	147.989	55.6885	107.326	19.4139	69.2346	80.5869	83.1654	205.768	122.628
