# Supplementary material for: A new approach for the analysis of facial growth and age estimation: Iris ratio
Source: PLoS One. 2017 Jul 7;12(7):e0180330. doi: 10.1371/journal.pone.0180330 (PMC5501545; doi:10.1371/journal.pone.0180330)
Supplement: S3 File — Quantification distributed on sex (M: males; F: females) and examiner for each of the ten measurements considered in the present study (from zy-zy to sn-gn) (XLSX) [file pone.0180330.s003.xlsx]

## Sheet: PLANILHA_INTRA_INTER
	IMAGE REFERENCE	EXAMINER NUMBER	SEX	zy-zy	ec-ec	en-en	pu-pu	iris	al-al	ch-ch	n-sn	n-gn	sn-gn
	23034	1	F	239.711	162.582	57.1579	113.303	21.855	66.3787	84.0393	86.1479	223.053	136.91
	68677	1	F	237.595	163.009	58.3011	117.154	19.715	67.72	80.0045	76.8635	193.14	116.286
	957074	1	F	248.011	168.296	57.7107	118.425	25.855	64.601	88.0075	99.4559	223.442	124
	80168	1	F	251.721	159.863	59.1461	114.143	20.72	68.0725	69.1689	86.7205	204.44	117.723
	49062	1	F	278.281	171.714	59.7228	117.145	22.855	75.1406	92.0285	99.5775	241.291	141.734
	23034	1	F	240.011	166.561	57.4558	113.029	21.57	66.3648	84.3292	87.5764	223.045	135.473
	68677	1	F	236.819	164.149	57.7107	116.724	19.285	66.2998	81.7144	76.0008	193.43	117.43
	957074	1	F	248.283	168.576	57.4328	118.57	25.72	64.5801	88.8715	99.8753	224.146	124.291
	80168	1	F	247.711	160.431	59.1463	113.86	20.43	67.7968	70.8592	87.0016	204.71	117.71
	49062	1	F	271.434	172.291	60.0244	117.43	22.57	75.42	91.4462	100.866	241.715	140.902
	23034	1	F	240.294	164.885	57.7546	113.303	20.995	66.0394	83.751	87.2902	222.487	135.227
	68677	1	F	235.759	164.44	57.4413	116.438	19.285	67.1406	80.5781	75.7252	193.15	117.431
	957074	1	F	248.291	168.302	58.29	118.571	25.43	64.016	87.4342	99.4342	223.429	124
	80168	1	F	248.296	160.14	58.871	114.145	20.715	68.0725	84	86.4307	205.281	118.85
	49062	1	F	278.29	171.576	59.7209	117.29	23	74.8605	91.4412	100.285	240.574	140.309
	23034	2	F	239.573	163.295	58.3151	113.59	20.721	66.8624	82.61	88.2936	220.085	131.799
	68677	2	F	236.224	163.472	58.0064	117.156	18.856	66.05	80.862	77.0014	192.141	115.14
	957074	2	F	247.309	168	58.8528	118.571	25.434	64.041	90.0004	99.4515	222.303	122.86
	80168	2	F	251.462	161.14	59.1573	114.432	20.1411	67.4585	82.85	86.0001	202.86	116.861
	49062	2	F	270.431	172	60.0062	117.146	22.575	74.2822	95.7168	98.5706	240.572	142.007
	23034	2	F	238.222	162.709	58.8193	113.147	20.861	66.0891	84.6007	86.72	219.907	133.218
	68677	2	F	235.608	162.872	58.0112	116.867	18.57	66	80.0046	77.2813	191.57	114.29
	957074	2	F	247.235	168.574	58.2828	118.43	25.2917	62.2859	89.1441	99.873	223.581	123.711
	80168	2	F	248.897	157.151	58.8774	114.435	20.146	67.4497	77.43	86	202.862	116.863
	49062	2	F	270.681	171.142	60.5869	117.43	22.2909	74.5722	95.7168	99.2901	240.445	141.163
	23034	2	F	238.576	163.143	58.6398	113.023	21.5719	65.7702	82.9199	86.7122	221.052	134.4
	68677	2	F	234.867	160.054	58.3075	117.153	18.8709	67.1652	79.1547	77.0001	192.141	115.141
	957074	2	F	247.2	167	59.14	118.286	25.4262	63.7514	86.58	99.1854	223.723	124.571
	80168	2	F	247.626	157.868	60.296	113.855	20.1461	67.1498	80.28	86.5718	204.297	117.726
	49062	2	F	270.9	170.29	60.8661	116.995	22.1459	73.7398	91.7271	99.1563	240.574	141.465
	23034	3	F	239.528	164.431	56.9634	113.163	21.145	66.178	83.7585	88.4309	222.753	134.334
	68677	3	F	237.511	163.26	56.2966	116.869	19.14	66.5854	78.8682	78.42	192.711	114.291
	957074	3	F	247.742	167.712	56.0007	118	25.43	64.3001	86.5776	100.466	223.295	122.865
	80168	3	F	249.15	158	57.1579	113.861	20.431	68.0385	76.8621	87.5705	205.28	117.71
	49062	3	F	276.368	171.141	58.8751	117	22.43	75.1406	92.3017	100.587	240.575	140.042
	23034	3	F	239.43	165.01	57.0915	112.864	21.145	65.8252	84.9081	87.2906	222.467	135.191
	68677	3	F	236.584	163.136	56.5817	117.013	18.71	66.0025	81.15	77.1792	193.14	116.035
	957074	3	F	247.172	168.304	56.57	118.29	25.14	63.14	86.8619	99.7666	223.436	123.718
	80168	3	F	250.02	158.77	58.0252	114.29	19.71	67.179	78.86	87.0007	204.14	117.14
	49062	3	F	276.851	171.431	58.894	117.003	22.43	74.0138	92.0217	99.7305	241.143	141.465
	23034	3	F	239.436	165.292	56.6163	113.018	21.28	65.5053	84.6007	87.5706	222.752	135.199
	68677	3	F	236.529	163.551	56.5815	116.579	18.57	66.5724	81.4305	77.4574	193.43	116.022
	957074	3	F	247.483	168.01	56.57	118.285	24.855	62.8659	88	99.357	223.011	123.732
	80168	3	F	249.458	159.002	58.0062	113.855	19.8561	68.1017	77.7122	86.8605	205.431	118.57
	49062	3	F	276.575	170.57	58.2963	117.29	22.14	75.1449	92.0217	100.573	240.863	140.304
	98734	1	M	244.948	167.45	61.7207	117.856	19.855	67.2009	86	90.8912	211.43	120.587
	119940	1	M	238.282	161.306	57.2262	118.612	20.29	81.438	93.1504	90.4442	224.726	134.291
	70617	1	M	246.303	169.146	63.7611	118.861	20.0011	72.8651	104.01	101.745	222.872	121.226
	66155	1	M	251.71	169.465	58.8848	120	21.14	78.8546	97.4904	101.245	212.913	111.711
	80542	1	M	279.42	169.443	72.5751	124.008	21.14	80.404	99.9362	85.0184	224.716	139.752
	98734	1	M	244.002	166.142	60.8561	117.578	19.855	67.5485	84.8505	90.8894	211.435	120.573
	119940	1	M	240.594	163.588	56.6576	118.604	19.71	80.572	93.43	90.7157	225.293	134.578
	70617	1	M	245.721	168.864	64.3436	118.865	20	73.7288	81.4305	102.049	222.297	120.388
	66155	1	M	249.711	170.884	56.0029	119.57	21	79.1405	96.6528	101.897	212.466	110.576
	80542	1	M	278.862	164.326	68.2906	123.718	21.43	81.142	99.0877	84.4209	227.894	143.512
	98734	1	M	244.798	166.154	60.8768	117.581	19.855	66.9379	85.7105	91.7252	211.427	119.71
	119940	1	M	238.305	163.732	57.5012	118.467	19.855	81.1526	95.4304	90.2845	224.027	133.745
	70617	1	M	244.281	170.434	63.7873	118.575	20	73.7105	83.4305	102.149	222.722	120.627
	66155	1	M	250.417	170.589	57.1565	119.855	21.285	80.0005	98.0503	101.502	213.454	112
	80542	1	M	278.861	170.712	67.4306	124.147	21.286	80.8645	99.6468	85.5796	225.67	140.105
	98734	2	M	245.58	167.437	60.86	118	19.1421	65.5198	86.57	91.4321	210.581	119.15
	119940	2	M	239.475	162.306	57.2423	118.746	19.2904	82.8776	96.57	91.4456	225.436	134
	70617	2	M	247.141	170.017	63.2431	119.141	20.001	73.4306	80.5705	101.354	222.431	121.216
	66155	2	M	257.144	172.017	55.4329	120	20.8609	79.7228	95.8156	101.742	212.285	110.576
	80542	2	M	280.005	167.501	66.0025	123.857	20.43	80.0128	97.5812	85.0039	224.246	139.353
	98734	2	M	244.613	166.87	61.4306	118.146	19.2861	65.795	83.4305	92.4327	211	118.571
	119940	2	M	241.077	158.721	57.5007	119.331	19.0021	82.0499	92.2918	90.2801	225.432	135.155
	70617	2	M	244.054	163.896	66.3398	118.434	19.857	73.7149	83.4319	100.451	220.711	120.302
	66155	2	M	248.983	169.314	54.57	120.286	21.145	80.0045	93.8077	101.319	212.147	110.866
	80542	2	M	278.97	162.03	80.2945	124.432	19.861	80.621	92.6827	83.8515	224.23	140.458
	98734	2	M	245.64	165.576	63.43	117.431	20.0021	64.7743	83.43	92.5971	211.153	118.571
	119940	2	M	239.908	158.439	58.0452	119.893	18.4261	76.6598	91.7104	90.8753	224.869	134
	70617	2	M	244.644	166.87	66.05	119.286	19.285	72.8689	82.2905	102.044	221.57	119.891
	66155	2	M	248.85	169.875	57.1507	120.14	20.71	77.1521	88.6603	100.732	212.718	112
	80542	2	M	277.49	161.746	76.8733	124.715	19.5803	80.5948	97.0457	84.1688	224.446	140.374
	98734	3	M	243.734	166.025	60.2827	117.714	19.431	66.6445	80.2981	92.0182	211.431	119.435
	119940	3	M	241.527	161.014	56.1633	118.334	19.145	79.7383	97.7217	91.4361	341.859	412.15
	70617	3	M	244.001	168.294	62.9384	118.855	19.715	73.5096	83.1405	103.276	222.728	120.091
	66155	3	M	247.472	171.297	55.1429	119.431	20.861	79.1529	91.2509	102.57	212.868	110.317
	80542	3	M	277.758	168.86	66.5724	124.141	21	80.0046	96.5341	85.1498	226.02	140.925
	98734	3	M	245.158	163.519	61.156	117.576	19	66.1042	80.868	91.4301	211.43	120
	119940	3	M	239.965	161.787	55.9863	118.624	18.575	80.002	94.29	90.5717	341.343	412
	70617	3	M	244.067	169.571	63.5077	118.57	19.43	72.9161	82.572	102.562	222.712	121.007
	66155	3	M	247.151	170.885	56.573	119.715	20.285	78.0131	94.111	102.001	213.73	111.763
	80542	3	M	278.851	164.466	67.7106	124.58	20.861	80.0507	97.6513	84.017	225.775	141.759
	98734	3	M	244.72	166.014	61.1427	118.006	19.43	66.0155	80.8646	91.7282	211.43	119.713
	119940	3	M	240.185	159.62	55.8534	118.614	19.145	80.572	91.7205	91.0003	341.58	412.072
	70617	3	M	243.801	169.434	62.6587	118.571	19.43	72.9053	83.1544	102.447	222.432	120.616
	66155	3	M	247.496	171.01	55.4417	119.996	20.285	78.0423	89.5328	101.01	213.033	112.118
	80542	3	M	279.738	164.581	66.5854	123.717	20.8559	80.2981	97.3619	84.4431	227.066	142.626
