# Supplementary material for: A new approach for the analysis of facial growth and age estimation: Iris ratio
Source: PLoS One. 2017 Jul 7;12(7):e0180330. doi: 10.1371/journal.pone.0180330 (PMC5501545; doi:10.1371/journal.pone.0180330)
Supplement: S4 File — Tests performed between groups (GC1-GC10) for each of the ten measurements considered in the present study (M01-M10) (XLSX) [file pone.0180330.s004.xlsx]

## Sheet: ANOVA
	ANOVA (6-22 years)
	Sig.
		Entre Grupos
		Grupo_Comparacao
		GC1: zy-zy	GC2: ec-ec	GC3: en-en	GC4: pu-pu	GC5: Iris	GC6: al-al	GC7:ch-ch	GC8: n-sn	GC9: n-gn	GC10: sn-gn
	M01_zyzy		0.0333356	0.321741	2.93367e-07	3.23976e-59	8.79983e-23	9.8552e-24	1.11213e-20	7.24961e-43	4.90475e-22
	M02_ecec	0.00170379		0.00313188	2.92945e-47	1.54024e-146	2.68986e-28	1.03997e-28	1.46582e-27	1.99004e-86	4.59241e-23
	M03_enem	0.315895	0.00232029		6.01365e-19	4.8504e-43	7.5452e-29	1.12006e-28	1.74288e-21	1.65105e-46	4.22428e-24
	M04_pupu	2.00146e-13	2.22128e-47	1.43294e-18		6.46861e-163	7.51082e-12	1.22009e-15	6.45693e-10	1.16044e-39	3.93361e-12
	M05_Iris	5.75809e-98	3.5761e-153	3.4034e-44	1.25649e-170		9.8817e-136	6.02533e-124	4.64916e-168	1.96665e-256	1.68534e-90
	M06_alal	1.59078e-30	3.05222e-27	2.77532e-28	1.11737e-11	2.53049e-123		3.43022e-05	0.102415	3.5025e-07	6.5996e-05
	M07_chch	4.71255e-36	2.19016e-36	4.58963e-30	1.24717e-18	9.34483e-143	7.7058e-07		0.0573704	0.141155	0.0960637
	M08_nsn	8.46899e-27	3.29356e-26	1.10926e-20	6.71796e-10	2.27671e-152	0.0508569	0.113979		0.000534339	0.271418
	M09_ngn	2.12631e-72	1.24071e-84	1.16617e-44	6.75155e-40	7.64609e-238	1.96771e-07	0.146586	3.5793e-05		0.268064
	M10_sngn	7.68075e-49	1.46359e-46	6.28488e-40	2.57631e-27	2.42449e-140	1.48347e-09	0.012718	3.36049e-05	0.000476779

## Sheet: POST HOC TUKEY
	POST HOC TUKEY
			RMG1: zy-zy	RMG2: ec-ec	RMG3: en-en	RMG4: pu-pu	RMG5: Iris	RMG6: al-al	RMG7: ch-ch	RMG8: n-sn	RMG9: n-gn	RMG10: sn-gn
	M1: zy-zy	6 to 10		0.543671	1	0.0684674	0.000192759	0.109049	1.34988e-08	3.80021e-05	5.16701e-08	0.00135933
		10 to 14		0.587226	0.997608	0.127691	1.23979e-06	5.0242e-08	0.0711112	0.00088968	1.305e-05	0.00976941
		14 to 18		0.796145	0.694186	0.999979	0.00257074	0.999898	0.99963	0.986914	0.717282	0.438895
		18 to 22		0.754928	0.984802	0.944677	0.219464	0.477254	0.862611	0.999977	0.982997	0.999842
	M2: ec-ec	6 to 10	0.329255		0.433268	0.000564976	0	0.565314	3.64306e-09	1.71715e-05	3.72469e-12	0.011217
		10 to 14	0.271381		0.734544	0.00337857	0	4.65791e-09	0.200377	0.000753677	3.66659e-08	0.0461149
		14 to 18	0.808811		0.969174	0.000111829	0.000114186	0.622302	0.955643	0.998829	0.00255766	0.0698309
		18 to 22	0.525843		0.968506	0.539567	0.501251	0.865176	0.288356	0.770089	0.0483721	0.979941
	M3: en-en	6 to 10	0.999893	0.413855		0.00789475	0.000446227	0.107095	8.53817e-09	0.000139174	3.47634e-07	0.00300147
		10 to 14	0.9974	0.758015		0.08115	1.16689e-06	1.35921e-07	0.128689	0.00851347	0.000258891	0.0316241
		14 to 18	0.724609	0.954916		0.151501	0.290825	0.484907	0.803014	0.969916	0.0662073	0.0766175
		18 to 22	0.983059	0.981148		0.999979	0.708198	0.733679	0.787769	0.987569	0.775347	0.999866
	M4: pu-pu	6 to 10	0.0149459	0.000679213	0.0120839		0	0.999081	1.1765e-06	0.00884899	4.99271e-06	0.114027
		10 to 14	0.0141695	0.00379016	0.0767301		0	3.57131e-06	0.642922	0.0530426	0.000552408	0.238805
		14 to 18	0.965807	7.50839e-05	0.146297		1.58832e-07	0.999861	0.999645	0.88899	0.428197	0.363087
		18 to 22	0.906159	0.549249	0.99994		0.268463	0.614073	0.497747	0.952928	0.278452	0.998623
	M5: Iris	6 to 10	6.9475e-10	0	0.000143188	0		1.97398e-13	0	0	0	4.49052e-12
		10 to 14	2.24154e-12	0	9.01965e-07	0		0	8.2323e-13	0	0	2.52671e-11
		14 to 18	0.000246693	0.000567257	0.345837	3.22023e-06		0.004312	0.0640557	0.0211037	1.56818e-09	0.00110348
		18 to 22	0.120227	0.605743	0.703729	0.349718		0.999996	0.0925286	0.243577	0.00524407	0.862269
	M6: al-al	6 to 10	0.0861099	0.54732	0.129656	0.993503	2.42634e-09		0.000178575	0.160154	0.00522386	0.148322
		10 to 14	2.7279e-10	2.3605e-08	2.06416e-07	7.54661e-06	0		0.237737	0.580419	0.350469	0.891845
		14 to 18	0.96315	0.57385	0.498284	0.999905	0.00077471		0.994788	0.91723	0.757989	0.343199
		18 to 22	0.34177	0.914872	0.835433	0.717507	0.999406		0.114226	0.564991	0.0304261	0.642238
	M7: ch-ch	6 to 10	6.52322e-11	2.93676e-10	4.59191e-08	2.82296e-07	0	4.31487e-06		0.250217	0.150335	0.550053
		10 to 14	0.00541386	0.0776836	0.0568821	0.496931	0	0.0827629		0.940404	0.842099	0.902588
		14 to 18	0.95732	0.597433	0.651765	0.998716	0.000595743	0.999771		0.859243	0.928371	0.523515
		18 to 22	0.983337	0.426436	0.852613	0.709173	0.0620023	0.189457		0.988503	0.999702	0.99904
	M8: n-sn	6 to 10	3.64432e-06	3.99321e-05	0.000383002	0.00701256	0	0.0842491	0.22933		0.999846	0.999995
		10 to 14	0.00013431	0.00270464	0.00839145	0.0960227	0	0.414384	0.987473		0.993412	0.996313
		14 to 18	0.997818	0.984635	0.955281	0.962729	0.00366918	0.966817	0.999933		0.178348	0.632087
		18 to 22	0.999529	0.695592	0.991284	0.941986	0.103733	0.463541	0.91391		0.976168	0.984864
	M9: n-gn	6 to 10	2.98948e-11	2.30785e-10	5.96144e-06	1.71334e-05	0	0.00415474	0.178804	0.999091		0.999995
		10 to 14	8.53057e-10	5.10829e-08	0.00016682	0.000419886	0	0.320048	0.886784	0.99873		0.996275
		14 to 18	0.187912	0.00152603	0.0721598	0.393905	1.29409e-11	0.741546	0.748452	0.11405		0.630086
		18 to 22	0.727402	0.0191009	0.676986	0.191338	0.000331807	0.0259885	0.985918	0.828441		0.985396
	M10: sn-gn	6 to 10	2.0433e-05	0.000702364	0.000529324	0.0192248	0	0.0564825	0.423388	0.999113	0.999857
		10 to 14	2.51805e-05	0.0017174	0.00236212	0.0307281	0	0.789929	0.844673	0.9987	0.993224
		14 to 18	0.0287837	0.0023624	0.0111992	0.0843643	6.1636e-08	0.159872	0.286336	0.112962	0.174964
		18 to 22	0.647737	0.123964	0.512567	0.291507	0.0144697	0.0563748	0.999978	0.825013	0.973976

## Sheet: Plan1
																				Comparison Set
						GC1: zy-zy	GC2: ec-ec	GC3: en-en	GC4: pu-pu	GC5: Iris	GC6: al-al	GC7: ch-ch	GC8: n-sn	GC9: n-gn	GC10: sn-gn			Measurement	Age	GC1: zy-zy	GC2: ec-ec	GC3: en-en	GC4: pu-pu	GC5: Iris	GC6: al-al	GC7: ch-ch	GC8: n-sn	GC9: n-gn	GC10: sn-gn
				M1: zy-zy	6 to 10		0.543671	1	0.0684674	0.000192759	0.109049	1.34988e-08	3.80021e-05	5.16701e-08	0.00135933			M1: zy-zy	6 to 10		NS*	NS*	NS*	<0,001	NS*	<0,001	<0,001	<0,001	0.001
					10 to 14		0.587226	0.997608	0.127691	1.23979e-06	5.0242e-08	0.0711112	0.00088968	1.305e-05	0.00976941				10 to 14		NS*	NS*	NS*	<0,001	<0,001	NS*	<0,001	<0,001	0.01
					14 to 18		0.796145	0.694186	0.999979	0.00257074	0.999898	0.99963	0.986914	0.717282	0.438895				14 to 18		NS*	NS*	NS*	0.003	NS*	NS*	NS*	NS*	NS*
					18 to 22		0.754928	0.984802	0.944677	0.219464	0.477254	0.862611	0.999977	0.982997	0.999842				18 to 22		NS*	NS*	NS*	NS*	NS*	NS*	NS*	NS*	NS*
				M2: ec-ec	6 to 10	0.329255		0.433268	0.000564976	0	0.565314	3.64306e-09	1.71715e-05	3.72469e-12	0.011217			M2: ec-ec	6 to 10	NS*		NS*	<0,001	<0,001	NS*	<0,001	<0,001	<0,001	0.011
					10 to 14	0.271381		0.734544	0.00337857	0	4.65791e-09	0.200377	0.000753677	3.66659e-08	0.0461149				10 to 14	NS*		NS*	0.003	<0,001	<0,001	NS*	<0,001	<0,001	0.046
					14 to 18	0.808811		0.969174	0.000111829	0.000114186	0.622302	0.955643	0.998829	0.00255766	0.0698309				14 to 18	NS*		NS*	<0,001	<0,001	NS*	NS*	NS*	0.003	NS*
					18 to 22	0.525843		0.968506	0.539567	0.501251	0.865176	0.288356	0.770089	0.0483721	0.979941				18 to 22	NS*		NS*	NS*	NS*	NS*	NS*	NS*	0.048	NS*
				M3: en-en	6 to 10	0.999893	0.413855		0.00789475	0.000446227	0.107095	8.53817e-09	0.000139174	3.47634e-07	0.00300147			M3: en-en	6 to 10	NS*	NS*		0.008	<0,001	NS*	<0,001	<0,001	<0,001	0.003
					10 to 14	0.9974	0.758015		0.08115	1.16689e-06	1.35921e-07	0.128689	0.00851347	0.000258891	0.0316241				10 to 14	NS*	NS*		NS*	<0,001	<0,001	NS*	0.009	<0,001	0.032
					14 to 18	0.724609	0.954916		0.151501	0.290825	0.484907	0.803014	0.969916	0.0662073	0.0766175				14 to 18	NS*	NS*		NS*	NS*	NS*	NS*	NS*	NS*	NS*
					18 to 22	0.983059	0.981148		0.999979	0.708198	0.733679	0.787769	0.987569	0.775347	0.999866				18 to 22	NS*	NS*		NS*	NS*	NS*	NS*	NS*	NS*	NS*
				M4: pu-pu	6 to 10	0.0149459	0.000679213	0.0120839		0	0.999081	1.1765e-06	0.00884899	4.99271e-06	0.114027			M4: pu-pu	6 to 10	0.015	<0,001	0.012		<0,001	NS*	<0,001	0.009	<0,001	NS*
					10 to 14	0.0141695	0.00379016	0.0767301		0	3.57131e-06	0.642922	0.0530426	0.000552408	0.238805				10 to 14	0.014	0.004	NS*		<0,001	<0,001	NS*	NS*	<0,001	NS*
					14 to 18	0.965807	7.50839e-05	0.146297		1.58832e-07	0.999861	0.999645	0.88899	0.428197	0.363087				14 to 18	NS*	<0,001	NS*		<0,001	NS*	NS*	NS*	NS*	NS*
					18 to 22	0.906159	0.549249	0.99994		0.268463	0.614073	0.497747	0.952928	0.278452	0.998623				18 to 22	NS*	NS*	NS*		NS*	NS*	NS*	NS*	NS*	NS*
				M5: Iris	6 to 10	6.9475e-10	0	0.000143188	0		1.97398e-13	0	0	0	4.49052e-12			M5: Iris	6 to 10	<0,001	<0,001	<0,001	<0,001		<0,001	<0,001	<0,001	<0,001	<0,001
					10 to 14	2.24154e-12	0	9.01965e-07	0		0	8.2323e-13	0	0	2.52671e-11				10 to 14	<0,001	<0,001	<0,001	<0,001		<0,001	<0,001	<0,001	<0,001	<0,001
					14 to 18	0.000246693	0.000567257	0.345837	3.22023e-06		0.004312	0.0640557	0.0211037	1.56818e-09	0.00110348				14 to 18	<0,001	<0,001	NS*	<0,001		0.004	NS*	0.021	<0,001	0.001
					18 to 22	0.120227	0.605743	0.703729	0.349718		0.999996	0.0925286	0.243577	0.00524407	0.862269				18 to 22	NS*	NS*	NS*	NS*		NS*	NS*	NS*	0.005	NS*
				M6: al-al	6 to 10	0.0861099	0.54732	0.129656	0.993503	2.42634e-09		0.000178575	0.160154	0.00522386	0.148322			M6: al-al	6 to 10	NS*	NS*	NS*	NS*	2.42634e-09		<0,001	NS*	0.005	NS*
					10 to 14	2.7279e-10	2.3605e-08	2.06416e-07	7.54661e-06	0		0.237737	0.580419	0.350469	0.891845				10 to 14	<0,001	<0,001	<0,001	<0,001	0		NS*	NS*	NS*	NS*
					14 to 18	0.96315	0.57385	0.498284	0.999905	0.00077471		0.994788	0.91723	0.757989	0.343199				14 to 18	NS*	NS*	NS*	NS*	0.00077471		NS*	NS*	NS*	NS*
					18 to 22	0.34177	0.914872	0.835433	0.717507	0.999406		0.114226	0.564991	0.0304261	0.642238				18 to 22	NS*	NS*	NS*	NS*	0.999406		NS*	NS*	0.03	NS*
				M7: ch-ch	6 to 10	6.52322e-11	2.93676e-10	4.59191e-08	2.82296e-07	0	4.31487e-06		0.250217	0.150335	0.550053			M7: ch-ch	6 to 10	<0,001	<0,001	<0,001	<0,001	<0,001	<0,001		NS*	NS*	NS*
					10 to 14	0.00541386	0.0776836	0.0568821	0.496931	0	0.0827629		0.940404	0.842099	0.902588				10 to 14	0.005	NS*	NS*	NS*	<0,001	NS*		NS*	NS*	NS*
					14 to 18	0.95732	0.597433	0.651765	0.998716	0.000595743	0.999771		0.859243	0.928371	0.523515				14 to 18	NS*	NS*	NS*	NS*	<0,001	NS*		NS*	NS*	NS*
					18 to 22	0.983337	0.426436	0.852613	0.709173	0.0620023	0.189457		0.988503	0.999702	0.99904				18 to 22	NS*	NS*	NS*	NS*	NS*	NS*		NS*	NS*	NS*
				M8: n-sn	6 to 10	3.64432e-06	3.99321e-05	0.000383002	0.00701256	0	0.0842491	0.22933		0.999846	0.999995			M8: n-sn	6 to 10	<0,001	<0,001	<0,001	0.007	<0,001	NS*	NS*		NS*	NS*
					10 to 14	0.00013431	0.00270464	0.00839145	0.0960227	0	0.414384	0.987473		0.993412	0.996313				10 to 14	<0,001	0.003	0.008	NS*	<0,001	NS*	NS*		NS*	NS*
					14 to 18	0.997818	0.984635	0.955281	0.962729	0.00366918	0.966817	0.999933		0.178348	0.632087				14 to 18	NS*	NS*	NS*	NS*	0.004	NS*	NS*		NS*	NS*
					18 to 22	0.999529	0.695592	0.991284	0.941986	0.103733	0.463541	0.91391		0.976168	0.984864				18 to 22	NS*	NS*	NS*	NS*	NS*	NS*	NS*		NS*	NS*
				M9: n-gn	6 to 10	2.98948e-11	2.30785e-10	5.96144e-06	1.71334e-05	0	0.00415474	0.178804	0.999091		0.999995			M9: n-gn	6 to 10	<0,001	<0,001	<0,001	<0,001	<0,001	0.004	NS*	NS*		NS*
					10 to 14	8.53057e-10	5.10829e-08	0.00016682	0.000419886	0	0.320048	0.886784	0.99873		0.996275				10 to 14	<0,001	<0,001	<0,001	<0,001	<0,001	NS*	NS*	NS*		NS*
					14 to 18	0.187912	0.00152603	0.0721598	0.393905	1.29409e-11	0.741546	0.748452	0.11405		0.630086				14 to 18	NS*	0.002	NS*	NS*	<0,001	NS*	NS*	NS*		NS*
					18 to 22	0.727402	0.0191009	0.676986	0.191338	0.000331807	0.0259885	0.985918	0.828441		0.985396				18 to 22	NS*	0.019	NS*	NS*	<0,001	0.026	NS*	NS*		NS*
				M10: sn-gn	6 to 10	2.0433e-05	0.000702364	0.000529324	0.0192248	0	0.0564825	0.423388	0.999113	0.999857				M10: sn-gn	6 to 10	<0,001	<0,001	<0,001	0.019	<0,001	NS*	NS*	NS*	NS*
					10 to 14	2.51805e-05	0.0017174	0.00236212	0.0307281	0	0.789929	0.844673	0.9987	0.993224					10 to 14	<0,001	0.002	0.002	0.031	<0,001	NS*	NS*	NS*	NS*
					14 to 18	0.0287837	0.0023624	0.0111992	0.0843643	6.1636e-08	0.159872	0.286336	0.112962	0.174964					14 to 18	0.029	0.002	0.011	NS*	<0,001	NS*	NS*	NS*	NS*
					18 to 22	0.647737	0.123964	0.512567	0.291507	0.0144697	0.0563748	0.999978	0.825013	0.973976					18 to 22	NS*	NS*	NS*	NS*	0.014	NS*	NS*	NS*	NS*
																		* NS: no statistically significant difference
				Variável dependente		Grupo_Comparacao												Variável dependente		Grupo_Comparacao
						GC1: zy-zy	GC2: ec-ec	GC3: en-en	GC4: pu-pu	GC5: Iris	GC6: al-al	GC7:ch-ch	GC8: n-sn	GC9: n-gn	GC10: sn-gn					GC1: zy-zy	GC2: ec-ec	GC3: en-en	GC4: pu-pu	GC5: Iris	GC6: al-al	GC7:ch-ch	GC8: n-sn	GC9: n-gn	GC10: sn-gn
				M01_zyzy														M01_zyzy
				M02_ecec														M02_ecec
				M03_enem														M03_enem
				M04_pupu														M04_pupu
				M05_Iris														M05_Iris
				M06_alal														M06_alal
				M07_chch		6.52322e-11	2.93676e-10	4.59191e-08	2.82296e-07	0	4.31487e-06		0.250217	0.150335	0.550053			M07_chch		6.52322e-11	2.93676e-10	4.59191e-08	2.82296e-07	0	4.31487e-06		0.250217	0.150335	0.550053
				M08_nsn														M08_nsn
				M09_ngn		2.98948e-11	2.30785e-10	5.96144e-06	1.71334e-05	0	0.00415474	0.178804	0.999091		0.999995			M09_ngn		2.98948e-11	2.30785e-10	5.96144e-06	1.71334e-05	0	0.00415474	0.178804	0.999091		0.999995
				M10_sngn		2.0433e-05	0.000702364	0.000529324	0.0192248	0	0.0564825	0.423388	0.999113	0.999857				M10_sngn		2.0433e-05	0.000702364	0.000529324	0.0192248	0	0.0564825	0.423388	0.999113	0.999857
				DETECÇÃO DE CRESCIMENTO - 10 e 14 ANOS														DETECÇÃO DE CRESCIMENTO - 10 e 14 ANOS
				Tukey HSD														Tukey HSD
				Sig.														Sig.
				(I) IDADE:		10												(I) IDADE:		10
				(J) IDADE:		14												(J) IDADE:		14
				Variável dependente		Grupo_Comparacao												Variável dependente		Grupo_Comparacao
						GC1: zy-zy	GC2: ec-ec	GC3: en-en	GC4: pu-pu	GC5: Iris	GC6: al-al	GC7:ch-ch	GC8: n-sn	GC9: n-gn	GC10: sn-gn					GC1: zy-zy	GC2: ec-ec	GC3: en-en	GC4: pu-pu	GC5: Iris	GC6: al-al	GC7:ch-ch	GC8: n-sn	GC9: n-gn	GC10: sn-gn
				M01_zyzy														M01_zyzy
				M02_ecec														M02_ecec
				M03_enem														M03_enem
				M04_pupu														M04_pupu
				M05_Iris														M05_Iris
				M06_alal														M06_alal
				M07_chch														M07_chch
				M08_nsn														M08_nsn
				M09_ngn														M09_ngn
				M10_sngn														M10_sngn
				DETECÇÃO DE CRESCIMENTO - 14 e 18 ANOS														DETECÇÃO DE CRESCIMENTO - 14 e 18 ANOS
				Tukey HSD														Tukey HSD
				Sig.														Sig.
				(I) IDADE:		14												(I) IDADE:		14
				(J) IDADE:		18												(J) IDADE:		18
				Variável dependente		Grupo_Comparacao												Variável dependente		Grupo_Comparacao
						GC1: zy-zy	GC2: ec-ec	GC3: en-en	GC4: pu-pu	GC5: Iris	GC6: al-al	GC7:ch-ch	GC8: n-sn	GC9: n-gn	GC10: sn-gn					GC1: zy-zy	GC2: ec-ec	GC3: en-en	GC4: pu-pu	GC5: Iris	GC6: al-al	GC7:ch-ch	GC8: n-sn	GC9: n-gn	GC10: sn-gn
				M01_zyzy														M01_zyzy
				M02_ecec														M02_ecec
				M03_enen														M03_enen
				M04_pupu														M04_pupu
				M05_Iris														M05_Iris
				M06_alal														M06_alal
				M07_chch														M07_chch
				M08_nsn														M08_nsn
				M09_ngn														M09_ngn
				M10_sngn														M10_sngn
				DETECÇÃO DE CRESCIMENTO - 18 e 22 ANOS														DETECÇÃO DE CRESCIMENTO - 18 e 22 ANOS
				Tukey HSD														Tukey HSD
				Sig.														Sig.
				(I) IDADE:		18												(I) IDADE:		18
				(J) IDADE:		22												(J) IDADE:		22
				Variável dependente		Grupo_Comparacao												Variável dependente		Grupo_Comparacao
						GC1: zy-zy	GC2: ec-ec	GC3: en-en	GC4: pu-pu	GC5: Iris	GC6: al-al	GC7:ch-ch	GC8: n-sn	GC9: n-gn	GC10: sn-gn					GC1: zy-zy	GC2: ec-ec	GC3: en-en	GC4: pu-pu	GC5: Iris	GC6: al-al	GC7:ch-ch	GC8: n-sn	GC9: n-gn	GC10: sn-gn
				M01_zyzy														M01_zyzy
				M02_ecec														M02_ecec
				M03_enem														M03_enem
				M04_pupu														M04_pupu
				M05_Iris														M05_Iris
				M06_alal														M06_alal
				M07_chch														M07_chch
				M08_nsn														M08_nsn
				M09_ngn														M09_ngn
				M10_sngn														M10_sngn
