# Supplementary material for: A new approach for the analysis of facial growth and age estimation: Iris ratio
Source: PLoS One. 2017 Jul 7;12(7):e0180330. doi: 10.1371/journal.pone.0180330 (PMC5501545; doi:10.1371/journal.pone.0180330)
Supplement: S5 File — Descriptive data for the relative measurements groups (RMG), each of the ten (01–10) fixed facial measurements considered in the present study and their Average Relative Growth (ARG). (XLSX) [file pone.0180330.s005.xlsx]

## Sheet: MEDIDAS_BRUTAS
		Estatísticas descritivas - Geral
			SEXO		N	Média	Desvio padrão	Coef. Variação
		M01_zyzy	F+M		1000	249.523	22.2052	0.0889903
		M02_ecec	F+M		1000	167.302	8.61835	0.0515137
		M03_enem	F+M		1000	60.7411	4.64453	0.0764644
		M04_pupu	F+M		1000	115.139	5.62919	0.0488904
		M05_Iris	F+M		1000	22.7948	2.06701	0.0906787
		M06_alal	F+M		1000	66.6624	5.79501	0.0869306
		M07_chch	F+M		1000	84.5231	8.23817	0.0974665
		M08_nsn	F+M		1000	97.1631	9.1026	0.0936837
		M09_ngn	F+M		1000	215.363	16.27	0.075547
		M10_sngn	F+M		1000	118.253	12.1509	0.102753
		Estatísticas descritivas por idade - Sexos agrupados
					IDADE
					6					10					14					18					22
			SEXO		N	Média	Desvio padrão	Coef. Variação		N	Média	Desvio padrão	Coef. Variação		N	Média	Desvio padrão	Coef. Variação		N	Média	Desvio padrão	Coef. Variação		N	Média	Desvio padrão	Coef. Variação
		M01_zyzy	F+M		200	254.835	23.6982	0.0929942		200	249.775	16.7759	0.0671642		200	245.85	16.8156	0.0683979		200	247.15	24.767	0.100211		200	250.008	26.233	0.104929
		M02_ecec	F+M		200	169.154	9.19767	0.0543745		200	167.649	8.40526	0.0501361		200	166.739	8.90924	0.0534323		200	166.265	8.54739	0.0514083		200	166.704	7.73741	0.0464139
		M03_enem	F+M		200	62.2875	4.92059	0.078998		200	61.0724	4.56878	0.0748092		200	60.2672	4.5391	0.0753163		200	59.843	4.42932	0.0740157		200	60.2356	4.37914	0.0727001
		M04_pupu	F+M		200	114.675	6.14865	0.0536179		200	114.577	5.44335	0.0475081		200	114.779	5.76031	0.050186		200	115.497	5.56018	0.0481413		200	116.167	5.0685	0.0436313
		M05_Iris	F+M		200	24.9618	1.62923	0.0652691		200	23.5835	1.64143	0.0696007		200	22.197	1.67186	0.075319		200	21.6731	1.63945	0.0756444		200	21.5588	1.45359	0.0674246
		M06_alal	F+M		200	64.8593	4.74091	0.0730953		200	65.0447	5.69105	0.0874944		200	67.5615	5.99979	0.0888049		200	68.0397	5.79455	0.0851642		200	67.8069	5.84928	0.0862637
		M07_chch	F+M		200	80.1034	8.28948	0.103485		200	83.9842	7.77368	0.0925613		200	85.2681	8.21736	0.0963708		200	85.9428	8.34586	0.0971095		200	87.3168	6.63519	0.0759898
		M08_nsn	F+M		200	93.6651	7.79168	0.0831866		200	96.1672	9.02277	0.0938237		200	98.221	8.5195	0.0867381		200	98.3177	9.48941	0.0965178		200	99.4443	9.49798	0.0955106
		M09_ngn	F+M		200	205.584	13.7668	0.0669643		200	211.151	13.9259	0.0659526		200	216.44	15.9234	0.0735693		200	219.905	15.7639	0.071685		200	223.733	15.3991	0.068828
		M10_sngn	F+M		200	111.967	10.3526	0.0924614		200	115.03	10.075	0.0875854		200	118.269	11.1929	0.094639		200	121.645	10.8952	0.0895658		200	124.356	13.7613	0.11066
		Estatísticas descritivas por idade - Feminino e Masculino
					IDADE
					6					10					14					18					22
			SEXO		N	Média	Desvio padrão	Coef. Variação		N	Média	Desvio padrão	Coef. Variação		N	Média	Desvio padrão	Coef. Variação		N	Média	Desvio padrão	Coef. Variação		N	Média	Desvio padrão	Coef. Variação
		M01_zyzy	F		100	254.332	14.9436	0.0587564		100	251.054	17.9883	0.0716514		100	245.683	18.2479	0.0742742		100	246.874	17.1012	0.0692708		100	249.933	21.484	0.0859588
			M		100	255.338	30.0842	0.117821		100	248.496	15.4539	0.0621897		100	246.016	15.3408	0.0623571		100	247.425	30.666	0.123941		100	250.082	30.3597	0.121399
		M02_ecec	F		100	169.354	9.03247	0.053335		100	167.509	8.93456	0.0533378		100	166.489	9.48251	0.0569557		100	166.785	9.75138	0.0584669		100	166.536	8.48117	0.0509271
			M		100	168.955	9.40122	0.0556434		100	167.789	7.88317	0.0469827		100	166.989	8.33707	0.049926		100	165.745	7.15674	0.0431791		100	166.873	6.95355	0.0416697
		M03_enem	F		100	61.9708	4.99098	0.0805376		100	61.041	4.71316	0.077213		100	59.7732	4.39167	0.0734723		100	59.5794	5.00439	0.0839952		100	60.4674	4.68747	0.0775207
			M		100	62.6042	4.8535	0.0775267		100	61.1038	4.44324	0.0727163		100	60.7611	4.65137	0.0765518		100	60.1066	3.77515	0.0628076		100	60.0039	4.05789	0.0676272
		M04_pupu	F		100	114.786	5.96429	0.0519599		100	114.797	5.93558	0.0517049		100	114.253	6.20148	0.0542785		100	115.073	6.56819	0.0570786		100	115.696	5.74468	0.0496531
			M		100	114.564	6.35579	0.0554779		100	114.357	4.92246	0.0430446		100	115.306	5.26115	0.0456279		100	115.922	4.31723	0.0372426		100	116.637	4.26508	0.0365671
		M05_Iris	F		100	25.1221	1.64361	0.0654249		100	23.7153	1.77359	0.0747866		100	22.1495	1.76106	0.079508		100	22.0231	1.72474	0.0783149		100	21.848	1.46037	0.0668422
			M		100	24.8016	1.60695	0.0647924		100	23.4517	1.49502	0.0637489		100	22.2445	1.5851	0.0712581		100	21.323	1.47665	0.0692512		100	21.2696	1.39484	0.065579
		M06_alal	F		100	64.8071	4.74582	0.0732299		100	65.0099	5.24945	0.0807485		100	66.21	5.91149	0.0892839		100	66.4516	5.71736	0.086038		100	64.9207	5.21523	0.0803323
			M		100	64.9115	4.75933	0.0733202		100	65.0796	6.12732	0.0941512		100	68.9129	5.80716	0.084268		100	69.6279	5.45062	0.0782821		100	70.6932	4.97453	0.070368
		M07_chch	F		100	81.9232	7.97119	0.0973007		100	84.4107	8.08022	0.0957252		100	86.0008	8.65552	0.100645		100	86.598	9.22444	0.10652		100	86.937	6.4986	0.0747507
			M		100	78.2835	8.23982	0.105256		100	83.5577	7.47083	0.0894092		100	84.5355	7.72848	0.091423		100	85.2876	7.35207	0.0862033		100	87.6967	6.78032	0.0773156
		M08_nsn	F		100	93.5026	7.60118	0.0812937		100	97.9524	9.20554	0.0939797		100	99.1193	8.78312	0.0886116		100	99.2573	11.0725	0.111553		100	100.731	10.1851	0.101112
			M		100	93.8275	8.01264	0.0853976		100	94.3821	8.51252	0.0901921		100	97.3227	8.19289	0.0841827		100	97.3782	7.52494	0.0772754		100	98.1576	8.6171	0.0877884
		M09_ngn	F		100	205.243	13.3516	0.0650523		100	210.842	13.6857	0.0649096		100	213.484	16.2528	0.0761313		100	216.892	16.3081	0.07519		100	218.431	14.4709	0.0662491
			M		100	205.926	14.229	0.069098		100	211.46	14.2243	0.0672674		100	219.396	15.095	0.0688026		100	222.918	14.6703	0.06581		100	229.035	14.5073	0.0633412
		M10_sngn	F		100	111.787	9.66228	0.0864347		100	112.941	9.06391	0.0802534		100	114.421	10.8248	0.0946053		100	117.685	9.37983	0.0797027		100	117.771	13.516	0.114766
			M		100	112.146	11.0458	0.0984947		100	117.12	10.6332	0.0907889		100	122.118	10.2337	0.0838016		100	125.604	10.9067	0.0868342		100	130.941	10.5058	0.0802327
		Estatísticas descritivas por idade - Feminino
					IDADE
					6					10					14					18					22
			SEXO		N	Média	Desvio padrão	Coef. Variação		N	Média	Desvio padrão	Coef. Variação		N	Média	Desvio padrão	Coef. Variação		N	Média	Desvio padrão	Coef. Variação		N	Média	Desvio padrão	Coef. Variação
		M01_zyzy	F		100	254.332	14.9436	0.0587564		100	251.054	17.9883	0.0716514		100	245.683	18.2479	0.0742742		100	246.874	17.1012	0.0692708		100	249.933	21.484	0.0859588
		M02_ecec	F		100	169.354	9.03247	0.053335		100	167.509	8.93456	0.0533378		100	166.489	9.48251	0.0569557		100	166.785	9.75138	0.0584669		100	166.536	8.48117	0.0509271
		M03_enem	F		100	61.9708	4.99098	0.0805376		100	61.041	4.71316	0.077213		100	59.7732	4.39167	0.0734723		100	59.5794	5.00439	0.0839952		100	60.4674	4.68747	0.0775207
		M04_pupu	F		100	114.786	5.96429	0.0519599		100	114.797	5.93558	0.0517049		100	114.253	6.20148	0.0542785		100	115.073	6.56819	0.0570786		100	115.696	5.74468	0.0496531
		M05_Iris	F		100	25.1221	1.64361	0.0654249		100	23.7153	1.77359	0.0747866		100	22.1495	1.76106	0.079508		100	22.0231	1.72474	0.0783149		100	21.848	1.46037	0.0668422
		M06_alal	F		100	64.8071	4.74582	0.0732299		100	65.0099	5.24945	0.0807485		100	66.21	5.91149	0.0892839		100	66.4516	5.71736	0.086038		100	64.9207	5.21523	0.0803323
		M07_chch	F		100	81.9232	7.97119	0.0973007		100	84.4107	8.08022	0.0957252		100	86.0008	8.65552	0.100645		100	86.598	9.22444	0.10652		100	86.937	6.4986	0.0747507
		M08_nsn	F		100	93.5026	7.60118	0.0812937		100	97.9524	9.20554	0.0939797		100	99.1193	8.78312	0.0886116		100	99.2573	11.0725	0.111553		100	100.731	10.1851	0.101112
		M09_ngn	F		100	205.243	13.3516	0.0650523		100	210.842	13.6857	0.0649096		100	213.484	16.2528	0.0761313		100	216.892	16.3081	0.07519		100	218.431	14.4709	0.0662491
		M10_sngn	F		100	111.787	9.66228	0.0864347		100	112.941	9.06391	0.0802534		100	114.421	10.8248	0.0946053		100	117.685	9.37983	0.0797027		100	117.771	13.516	0.114766
		Estatísticas descritivas por idade - Masculino
					IDADE
					6					10					14					18					22
			SEXO		N	Média	Desvio padrão	Coef. Variação		N	Média	Desvio padrão	Coef. Variação		N	Média	Desvio padrão	Coef. Variação		N	Média	Desvio padrão	Coef. Variação		N	Média	Desvio padrão	Coef. Variação
		M01_zyzy	M		100	255.338	30.0842	0.117821		100	248.496	15.4539	0.0621897		100	246.016	15.3408	0.0623571		100	247.425	30.666	0.123941		100	250.082	30.3597	0.121399
		M02_ecec	M		100	168.955	9.40122	0.0556434		100	167.789	7.88317	0.0469827		100	166.989	8.33707	0.049926		100	165.745	7.15674	0.0431791		100	166.873	6.95355	0.0416697
		M03_enem	M		100	62.6042	4.8535	0.0775267		100	61.1038	4.44324	0.0727163		100	60.7611	4.65137	0.0765518		100	60.1066	3.77515	0.0628076		100	60.0039	4.05789	0.0676272
		M04_pupu	M		100	114.564	6.35579	0.0554779		100	114.357	4.92246	0.0430446		100	115.306	5.26115	0.0456279		100	115.922	4.31723	0.0372426		100	116.637	4.26508	0.0365671
		M05_Iris	M		100	24.8016	1.60695	0.0647924		100	23.4517	1.49502	0.0637489		100	22.2445	1.5851	0.0712581		100	21.323	1.47665	0.0692512		100	21.2696	1.39484	0.065579
		M06_alal	M		100	64.9115	4.75933	0.0733202		100	65.0796	6.12732	0.0941512		100	68.9129	5.80716	0.084268		100	69.6279	5.45062	0.0782821		100	70.6932	4.97453	0.070368
		M07_chch	M		100	78.2835	8.23982	0.105256		100	83.5577	7.47083	0.0894092		100	84.5355	7.72848	0.091423		100	85.2876	7.35207	0.0862033		100	87.6967	6.78032	0.0773156
		M08_nsn	M		100	93.8275	8.01264	0.0853976		100	94.3821	8.51252	0.0901921		100	97.3227	8.19289	0.0841827		100	97.3782	7.52494	0.0772754		100	98.1576	8.6171	0.0877884
		M09_ngn	M		100	205.926	14.229	0.069098		100	211.46	14.2243	0.0672674		100	219.396	15.095	0.0688026		100	222.918	14.6703	0.06581		100	229.035	14.5073	0.0633412
		M10_sngn	M		100	112.146	11.0458	0.0984947		100	117.12	10.6332	0.0907889		100	122.118	10.2337	0.0838016		100	125.604	10.9067	0.0868342		100	130.941	10.5058	0.0802327

## Sheet: MEDIDAS_NORMALIZADAS
		SEXO FEMININO: ESTATÍSTICA DESCRITIVA MEDIDAS NORMALIZADAS																								SEXO MASCULINO: ESTATÍSTICA DESCRITIVA MEDIDAS NORMALIZADAS
		Estatísticas descritivas GRUPO COMPARAÇÃO 1: ZY-ZY (Feminino, distancias normalizadas, em função da idade)																								Estatísticas descritivas GRUPO COMPARAÇÃO 1: ZY-ZY (Masculino, distancias normalizadas, em função da idade)
					IDADE																								IDADE
					6				10				14				18				22								6				10				14				18				22
			SEXO		N	Média	Desvio padrão		N	Média	Desvio padrão		N	Média	Desvio padrão		N	Média	Desvio padrão		N	Média	Desvio padrão				SEXO		N	Média	Desvio padrão		N	Média	Desvio padrão		N	Média	Desvio padrão		N	Média	Desvio padrão		N	Média	Desvio padrão
		M01_zyzy	F		100	249.52	0		100	249.52	0		100	249.52	0		100	249.52	0		100	249.52	0			M01_zyzy	M		100	249.52	0		100	249.52	0		100	249.52	0		100	249.52	0		100	249.52	0
		M02_ecec	F		100	166.328	6.69781		100	166.903	8.97651		100	169.431	7.08663		100	168.807	6.47666		100	166.88	9.25538			M02_ecec	M		100	166.106	10.5627		100	168.736	6.27426		100	169.602	6.34817		100	168.358	10.9693		100	167.63	10.6726
		M03_enem	F		100	60.8638	4.38694		100	60.8379	4.91996		100	60.8901	4.69327		100	60.335	4.74225		100	60.574	4.63008			M03_enem	M		100	61.5709	5.30609		100	61.4548	4.24538		100	61.7211	4.40134		100	61.0791	5.15873		100	60.3204	5.42737
		M04_pupu	F		100	112.761	4.98956		100	114.389	6.19192		100	116.319	5.55898		100	116.524	5.61276		100	115.99	7.2406			M04_pupu	M		100	112.656	7.53581		100	115.048	4.9531		100	117.161	5.06328		100	117.794	8.00355		100	117.207	7.78526
		M05_Iris	F		100	24.6639	1.17788		100	23.6158	1.55892		100	22.5222	1.27693		100	22.2759	1.20194		100	21.886	1.42404			M05_Iris	M		100	24.3862	1.75032		100	23.5773	1.22148		100	22.5784	1.15902		100	21.6334	1.51713		100	21.3516	1.5538
		M06_alal	F		100	63.6659	4.22761		100	64.7316	4.70598		100	67.2706	3.86956		100	67.2519	4.94323		100	64.9574	4.18627			M06_alal	M		100	63.8277	5.19225		100	65.4146	5.48335		100	69.9551	4.88397		100	70.6759	5.93754		100	71.0195	5.99948
		M07_chch	F		100	80.4432	6.96569		100	84.0321	7.25854		100	87.4416	7.23544		100	87.6821	8.59161		100	87.1025	6.67795			M07_chch	M		100	76.959	8.60207		100	83.9974	6.83735		100	85.8512	7.17186		100	86.6751	8.40965		100	88.0777	7.99891
		M08_nsn	F		100	91.7782	5.90527		100	97.5689	8.68542		100	100.791	6.97942		100	100.265	8.07532		100	100.86	9.8197			M08_nsn	M		100	92.2815	8.40249		100	94.8823	7.7072		100	98.8211	7.14403		100	98.828	8.43234		100	98.5841	9.63397
		M09_ngn	F		100	201.424	7.7249		100	209.964	11.7739		100	217.038	10.3657		100	219.353	10.1345		100	218.755	13.0145			M09_ngn	M		100	202.438	14.7399		100	212.544	10.8447		100	222.788	12.4877		100	226.227	16.1996		100	230.1	17.5912
		M10_sngn	F		100	109.691	7.25046		100	112.447	8.08156		100	116.302	8.32286		100	119.138	8.25155		100	117.964	13.207			M10_sngn	M		100	110.204	10.8694		100	117.705	9.06511		100	124.012	9.317		100	127.464	11.368		100	131.579	11.8624
		Estatísticas descritivas GRUPO COMPARAÇÃO 2: EC-EC (Feminino, distancias normalizadas, em função da idade)																								Estatísticas descritivas GRUPO COMPARAÇÃO 2: EC-EC (Masculino, distancias normalizadas, em função da idade)
					IDADE																								IDADE
					6				10				14				18				22								6				10				14				18				22
			SEXO		N	Média	Desvio padrão		N	Média	Desvio padrão		N	Média	Desvio padrão		N	Média	Desvio padrão		N	Média	Desvio padrão				SEXO		N	Média	Desvio padrão		N	Média	Desvio padrão		N	Média	Desvio padrão		N	Média	Desvio padrão		N	Média	Desvio padrão
		M01_zyzy	F		100	251.387	10.1679		100	250.947	15.9319		100	246.81	10.2903		100	247.656	9.48032		100	251.063	16.9319			M01_zyzy	M		100	252.941	26.8873		100	247.739	9.2066		100	246.479	9.25821		100	249.766	29.298		100	250.764	28.6484
		M02_ecec	F		100	167.302	8.73776e-14		100	167.302	0		100	167.302	0		100	167.302	0		100	167.302	0			M02_ecec	M		100	167.302	0		100	167.302	0		100	167.302	0		100	167.302	0		100	167.302	0
		M03_enem	F		100	61.2309	3.8233		100	61.0059	4.08711		100	60.1218	3.8122		100	59.7831	3.89776		100	60.7326	3.32676			M03_enem	M		100	62.0464	4.12752		100	60.9413	3.73853		100	60.9134	4.18075		100	60.7096	3.52646		100	60.187	3.69655
		M04_pupu	F		100	113.42	1.99637		100	114.687	2.29478		100	114.849	2.24219		100	115.464	2.51998		100	116.258	2.23442			M04_pupu	M		100	113.466	2.27214		100	114.069	2.42558		100	115.569	2.36483		100	117.063	2.3774		100	116.982	2.30817
		M05_Iris	F		100	24.8273	1.16996		100	23.6893	1.28086		100	22.2501	1.10125		100	22.0934	1.1896		100	21.9542	1.07735			M05_Iris	M		100	24.5723	1.11041		100	23.3882	1.1134		100	22.2792	0.971434		100	21.5165	1.02553		100	21.3287	1.16189
		M06_alal	F		100	64.0752	4.02386		100	64.9572	4.3439		100	66.4963	4.02545		100	66.6582	4.21928		100	65.23	4.24569			M06_alal	M		100	64.3345	4.08224		100	64.8931	5.27599		100	69.0521	4.7698		100	70.2925	4.68061		100	70.9172	4.69759
		M07_chch	F		100	80.9434	6.65149		100	84.2689	6.1788		100	86.3755	6.64322		100	86.9375	8.27609		100	87.4093	5.93388			M07_chch	M		100	77.5429	7.28497		100	83.3385	6.66701		100	84.7108	6.61884		100	86.1108	6.55702		100	87.9618	6.27098
		M08_nsn	F		100	92.3719	5.67163		100	97.7936	7.04417		100	99.5703	6.32548		100	99.4723	8.31711		100	101.175	8.52601			M08_nsn	M		100	92.9304	6.25264		100	94.0836	6.93651		100	97.4637	5.79795		100	98.3091	6.53905		100	98.4414	8.0482
		M09_ngn	F		100	202.812	8.85598		100	210.661	9.65662		100	214.503	10.4248		100	217.54	9.6409		100	219.52	11.1504			M09_ngn	M		100	203.989	10.0336		100	210.847	10.1233		100	219.827	10.476		100	225.023	11.3352		100	229.703	12.4024
		M10_sngn	F		100	110.486	8.24464		100	112.919	8.61521		100	114.988	8.86098		100	118.118	7.4989		100	118.416	13.089			M10_sngn	M		100	111.106	9.67751		100	116.806	9.29115		100	122.408	8.99848		100	126.778	9.46292		100	131.325	9.61196
		Estatísticas descritivas GRUPO COMPARAÇÃO 3: EM-EN (Feminino, distancias normalizadas, em função da idade)																								Estatísticas descritivas GRUPO COMPARAÇÃO 3: EM-EN (Masculino, distancias normalizadas, em função da idade)
					IDADE																								IDADE
					6				10				14				18				22								6				10				14				18				22
			SEXO		N	Média	Desvio padrão		N	Média	Desvio padrão		N	Média	Desvio padrão		N	Média	Desvio padrão		N	Média	Desvio padrão				SEXO		N	Média	Desvio padrão		N	Média	Desvio padrão		N	Média	Desvio padrão		N	Média	Desvio padrão		N	Média	Desvio padrão
		M01_zyzy	F		100	250.296	17.9903		100	250.863	22.1252		100	250.355	19.0469		100	252.743	19.9304		100	251.812	21.5812			M01_zyzy	M		100	248.57	30.0742		100	247.857	18.213		100	246.796	17.6363		100	250.675	32.5639		100	254.147	34.8871
		M02_ecec	F		100	166.607	10.4495		100	167.299	10.9518		100	169.7	10.7892		100	170.697	11.1052		100	167.812	9.01051			M02_ecec	M		100	164.495	10.85		100	167.398	10.7304		100	167.593	11.3093		100	167.941	9.6175		100	169.474	10.4154
		M03_enem	F		100	60.7411	1.40847e-14		100	60.7411	0		100	60.7411	0		100	60.7411	0		100	60.7411	0			M03_enem	M		100	60.7411	0		100	60.7411	0		100	60.7411	0		100	60.7411	0		100	60.7411	0
		M04_pupu	F		100	112.902	6.55725		100	114.632	7.0241		100	116.422	6.52015		100	117.738	6.99792		100	116.579	6.01909			M04_pupu	M		100	111.516	6.96354		100	114.065	6.48257		100	115.705	7.13104		100	117.454	6.14819		100	118.444	6.70523
		M05_Iris	F		100	24.737	2.11054		100	23.7072	2.20002		100	22.5871	2.04438		100	22.5673	2.20663		100	22.0269	1.67302			M05_Iris	M		100	24.1596	1.91177		100	23.4163	2.04652		100	22.3439	2.10378		100	21.6105	1.77229		100	21.6298	2.08002
		M06_alal	F		100	63.7607	5.06386		100	64.9172	5.67199		100	67.4393	5.78125		100	68.0053	6.17843		100	65.417	5.37939			M06_alal	M		100	63.175	4.80388		100	64.86	5.86997		100	69.1664	6.65631		100	70.5322	5.88852		100	71.8609	6.78211
		M07_chch	F		100	80.638	8.60097		100	84.3255	8.64245		100	87.6973	9.48208		100	88.6421	10.1593		100	87.682	7.72813			M07_chch	M		100	76.334	9.43262		100	83.4012	8.61206		100	84.9126	9.22616		100	86.4461	8.40599		100	89.236	9.65739
		M08_nsn	F		100	92.0784	9.02357		100	97.8804	10.2962		100	101.162	10.8615		100	101.66	12.257		100	101.509	10.2878			M08_nsn	M		100	91.4548	9.41614		100	94.1894	9.78452		100	97.7663	10.2646		100	98.7274	9.15729		100	99.8169	11.0127
		M09_ngn	F		100	202.118	17.1397		100	210.756	18.0039		100	217.791	20.0792		100	222.127	19.5287		100	220.23	16.8992			M09_ngn	M		100	200.608	17.0169		100	211.058	18.0916		100	220.437	20.9164		100	225.959	18.2637		100	232.883	21.4233
		M10_sngn	F		100	110.085	11.227		100	112.927	11.5264		100	116.686	12.1372		100	120.518	11.0614		100	118.792	14.5649			M10_sngn	M		100	109.201	11.6509		100	116.91	12.3461		100	122.715	13.209		100	127.297	12.3934		100	133.131	13.9583
		Estatísticas descritivas GRUPO COMPARAÇÃO 4: PU-PU (Feminino, distancias normalizadas, em função da idade)																								Estatísticas descritivas GRUPO COMPARAÇÃO 4: PU-PU (Masculino, distancias normalizadas, em função da idade)
					IDADE																								IDADE
					6				10				14				18				22								6				10				14				18				22
			SEXO		N	Média	Desvio padrão		N	Média	Desvio padrão		N	Média	Desvio padrão		N	Média	Desvio padrão		N	Média	Desvio padrão				SEXO		N	Média	Desvio padrão		N	Média	Desvio padrão		N	Média	Desvio padrão		N	Média	Desvio padrão		N	Média	Desvio padrão
		M01_zyzy	F		100	255.277	11.2947		100	251.971	15.4847		100	247.545	11.7591		100	247.118	11.8318		100	248.794	18.2798			M01_zyzy	M		100	256.775	27.7768		100	250.178	10.8418		100	245.67	10.659		100	245.725	28.6005		100	246.887	28.2291
		M02_ecec	F		100	169.89	2.98628		100	168.028	3.37918		100	167.788	3.28292		100	166.91	3.65632		100	165.753	3.18724			M02_ecec	M		100	169.836	3.38552		100	168.947	3.59943		100	166.749	3.42522		100	164.62	3.34439		100	164.73	3.27601
		M03_enem	F		100	62.1534	3.65035		100	61.2416	3.83598		100	60.2584	3.36993		100	59.6077	3.54076		100	60.1528	3.17509			M03_enem	M		100	62.9607	3.99484		100	61.5048	3.42837		100	60.6785	3.85425		100	59.7084	3.18642		100	59.2327	3.33316
		M04_pupu	F		100	115.139	8.19631e-14		100	115.139	0		100	115.139	0		100	115.139	0		100	115.139	0			M04_pupu	M		100	115.139	0		100	115.139	0		100	115.139	0		100	115.139	0		100	115.139	0
		M05_Iris	F		100	25.2112	1.2624		100	23.7901	1.33966		100	22.316	1.20979		100	22.0482	1.39255		100	21.7519	1.16583			M05_Iris	M		100	24.9466	1.27721		100	23.6148	1.16846		100	22.2087	1.13873		100	21.174	1.14816		100	21.0037	1.27499
		M06_alal	F		100	65.0473	3.94982		100	65.2269	4.38096		100	66.704	4.46085		100	66.5029	4.48433		100	64.6318	4.46403			M06_alal	M		100	65.3022	4.26214		100	65.5252	5.3937		100	68.82	4.92018		100	69.1585	4.72387		100	69.824	4.7945
		M07_chch	F		100	82.1996	6.97836		100	84.638	6.45945		100	86.6264	6.84567		100	86.7085	8.36133		100	86.6142	6.30794			M07_chch	M		100	78.7238	7.63624		100	84.1603	6.97821		100	84.4251	6.73816		100	84.7323	6.74174		100	86.6151	6.4852
		M08_nsn	F		100	93.8187	6.26756		100	98.245	7.72459		100	99.8813	6.94809		100	99.3011	9.30415		100	100.237	8.55776			M08_nsn	M		100	94.3278	6.49026		100	95.0308	7.58909		100	97.1707	6.57568		100	96.7301	6.66278		100	96.9511	8.39034
		M09_ngn	F		100	205.974	10.1754		100	211.564	10.338		100	215.167	12.0338		100	217.088	11.8855		100	217.53	12.5303			M09_ngn	M		100	207.072	10.8777		100	212.953	11.7714		100	219.138	12.0876		100	221.428	12.1879		100	226.165	12.9122
		M10_sngn	F		100	112.202	8.6895		100	113.37	8.43745		100	115.341	9.4107		100	117.837	7.88331		100	117.363	13.3756			M10_sngn	M		100	112.793	10.1049		100	117.965	9.83256		100	122.011	9.42289		100	124.762	9.82206		100	129.276	9.42347
		Estatísticas descritivas GRUPO COMPARAÇÃO 5: IRIS (Feminino, distancias normalizadas, em função da idade)																								Estatísticas descritivas GRUPO COMPARAÇÃO 5: IRIS (Masculino, distancias normalizadas, em função da idade)
					IDADE																								IDADE
					6				10				14				18				22								6				10				14				18				22
			SEXO		N	Média	Desvio padrão		N	Média	Desvio padrão		N	Média	Desvio padrão		N	Média	Desvio padrão		N	Média	Desvio padrão				SEXO		N	Média	Desvio padrão		N	Média	Desvio padrão		N	Média	Desvio padrão		N	Média	Desvio padrão		N	Média	Desvio padrão
		M01_zyzy	F		100	231.134	11.0791		100	242.01	18.0577		100	253.333	14.167		100	256.064	13.7203		100	261.158	20.3675			M01_zyzy	M		100	235.035	26.6926		100	241.882	12.5788		100	252.575	13.0992		100	264.927	30.5659		100	268.528	31.4697
		M02_ecec	F		100	153.94	7.1802		100	161.461	8.90226		100	171.808	8.38529		100	173.11	9.33301		100	174.122	8.53277			M02_ecec	M		100	155.513	7.01114		100	163.426	7.83867		100	171.491	7.36285		100	177.64	8.4452		100	179.325	9.71188
		M03_enem	F		100	56.3681	4.72074		100	58.9268	5.73719		100	61.7884	5.49792		100	61.9249	5.94619		100	63.2265	4.91709			M03_enem	M		100	57.6764	4.70961		100	59.5669	5.11207		100	62.5096	5.87624		100	64.4957	5.2881		100	64.5782	5.98942
		M04_pupu	F		100	104.362	5.23102		100	110.674	6.32956		100	117.949	6.34436		100	119.508	7.53031		100	121.002	6.45485			M04_pupu	M		100	105.479	5.36271		100	111.41	5.50325		100	118.478	5.93161		100	124.309	6.65304		100	125.404	7.45122
		M05_Iris	F		100	22.7948	1.14092e-14		100	22.7948	0		100	22.7948	0		100	22.7948	0		100	22.7948	0			M05_Iris	M		100	22.7948	0		100	22.7948	0		100	22.7948	0		100	22.7948	0		100	22.7948	0
		M06_alal	F		100	58.9318	4.26587		100	62.6457	4.93316		100	68.2571	4.90381		100	68.9666	5.6577		100	67.8457	4.93928			M06_alal	M		100	59.7807	4.39529		100	63.386	5.96513		100	70.7708	5.63369		100	74.5877	5.49832		100	75.969	5.9926
		M07_chch	F		100	74.4747	6.93432		100	81.226	6.30305		100	88.6402	7.39605		100	89.9019	9.25287		100	90.9267	7.0891			M07_chch	M		100	72.0525	7.25339		100	81.2863	6.18265		100	86.7802	7.19223		100	91.3336	6.96042		100	94.1451	6.72015
		M08_nsn	F		100	84.9373	5.71463		100	94.2139	6.45496		100	102.083	5.62765		100	102.719	7.85527		100	105.209	9.10187			M08_nsn	M		100	86.3202	6.22906		100	91.8067	6.85495		100	99.8353	6.31364		100	104.329	7.9827		100	105.375	8.7488
		M09_ngn	F		100	186.442	8.76265		100	203.064	10.5126		100	220.012	10.5187		100	224.829	11.2118		100	228.268	12.866			M09_ngn	M		100	189.492	10.6764		100	205.861	12.3405		100	225.151	11.2602		100	238.714	13.2998		100	245.916	14.4124
		M10_sngn	F		100	101.547	7.44409		100	108.899	9.33989		100	117.985	9.5977		100	122.161	9.32299		100	123.132	13.5511			M10_sngn	M		100	103.216	9.51732		100	114.096	10.552		100	125.362	9.28311		100	134.451	10.0433		100	140.608	10.9055
		Estatísticas descritivas GRUPO COMPARAÇÃO 6: AL-AL (Feminino, distancias normalizadas, em função da idade)																								Estatísticas descritivas GRUPO COMPARAÇÃO 6: AL-AL (Masculino, distancias normalizadas, em função da idade)
					IDADE																								IDADE
					6				10				14				18				22								6				10				14				18				22
			SEXO		N	Média	Desvio padrão		N	Média	Desvio padrão		N	Média	Desvio padrão		N	Média	Desvio padrão		N	Média	Desvio padrão				SEXO		N	Média	Desvio padrão		N	Média	Desvio padrão		N	Média	Desvio padrão		N	Média	Desvio padrão		N	Média	Desvio padrão
		M01_zyzy	F		100	262.425	17.7151		100	258.353	19.5605		100	248.067	14.1411		100	248.609	17.6545		100	257.162	17.2966			M01_zyzy	M		100	262.933	30.8195		100	255.82	18.9445		100	238.921	16.6271		100	237.706	30.3661		100	236.675	31.7099
		M02_ecec	F		100	174.747	11.119		100	172.442	11.3311		100	168.338	10.3456		100	167.968	10.4866		100	171.676	10.8898			M02_ecec	M		100	174.04	10.9493		100	172.856	12.5213		100	162.283	11.3228		100	159.369	10.7519		100	157.942	10.3497
		M03_enem	F		100	63.9082	5.14637		100	62.84	5.42658		100	60.487	5.29507		100	60.0112	5.25511		100	62.3089	5.08463			M03_enem	M		100	64.4642	4.93097		100	62.905	5.39269		100	59.078	5.66875		100	57.8054	4.82908		100	56.8356	5.2601
		M04_pupu	F		100	118.432	7.24066		100	118.188	7.76318		100	115.586	7.86193		100	115.924	7.64213		100	119.309	8.1136			M04_pupu	M		100	118.021	7.52019		100	117.85	8.87057		100	112.094	8.01695		100	111.499	7.65619		100	110.432	7.46978
		M05_Iris	F		100	25.9205	1.89697		100	24.3992	1.84403		100	22.378	1.63576		100	22.1799	1.81526		100	22.5144	1.63256			M05_Iris	M		100	25.5526	1.84597		100	24.1629	2.07362		100	21.6075	1.73286		100	20.4825	1.50997		100	20.1228	1.55077
		M06_alal	F		100	66.6624	1.40166e-14		100	66.6624	0		100	66.6624	0		100	66.6624	0		100	66.6624	0			M06_alal	M		100	66.6624	0		100	66.6624	0		100	66.6624	0		100	66.6624	0		100	66.6624	0
		M07_chch	F		100	84.4083	7.27051		100	86.7386	7.22621		100	86.7991	7.28516		100	87.2454	9.16648		100	89.4835	5.68134			M07_chch	M		100	80.5222	7.64614		100	85.9571	7.92511		100	82.019	6.99109		100	81.8457	6.20615		100	82.93	6.81961
		M08_nsn	F		100	96.4238	7.79982		100	100.75	9.32756		100	100.127	8.1295		100	99.7844	9.51958		100	103.788	11.1339			M08_nsn	M		100	96.6892	9.08977		100	97.1981	9.77528		100	94.5143	8.43198		100	93.6176	8.51142		100	92.7702	7.91472
		M09_ngn	F		100	211.781	15.5853		100	216.92	14.4537		100	215.635	14.0431		100	218.349	16.0761		100	224.962	14.2067			M09_ngn	M		100	212.012	14.2587		100	217.64	16.3029		100	213.121	16.593		100	214.132	15.2521		100	216.585	14.8468
		M10_sngn	F		100	115.406	11.3933		100	116.223	9.92469		100	115.563	9.83378		100	118.615	10.8976		100	121.247	13.7155			M10_sngn	M		100	115.374	10.2776		100	120.486	10.9752		100	118.649	11.0866		100	120.577	10.1135		100	123.875	10.9535
		Estatísticas descritivas GRUPO COMPARAÇÃO 7: CH-CH (Feminino, distancias normalizadas, em função da idade)																								Estatísticas descritivas GRUPO COMPARAÇÃO 7: CH-CH (Masculino, distancias normalizadas, em função da idade)
					IDADE																								IDADE
					6				10				14				18				22								6				10				14				18				22
			SEXO		N	Média	Desvio padrão		N	Média	Desvio padrão		N	Média	Desvio padrão		N	Média	Desvio padrão		N	Média	Desvio padrão				SEXO		N	Média	Desvio padrão		N	Média	Desvio padrão		N	Média	Desvio padrão		N	Média	Desvio padrão		N	Média	Desvio padrão
		M01_zyzy	F		100	264.149	23.149		100	252.966	23.6802		100	242.867	20.5742		100	244.473	45.2001		100	243.631	20.0913			M01_zyzy	M		100	277.924	36.6513		100	252.727	20.5633		100	247.37	20.8284		100	246.963	41.6575		100	241.956	29.4647
		M02_ecec	F		100	175.845	14.1346		100	168.725	12.7893		100	164.685	12.8048		100	165.207	29.9811		100	162.528	11.2082			M02_ecec	M		100	183.961	17.3297		100	170.798	14.2215		100	167.956	13.2969		100	165.179	12.8542		100	161.592	11.8298
		M03_enem	F		100	64.3862	6.88486		100	61.5875	7.05294		100	59.2445	6.61794		100	58.9159	9.63991		100	59.0007	5.17526			M03_enem	M		100	68.3199	8.78627		100	62.2328	6.6873		100	61.1972	6.92514		100	59.938	5.75065		100	58.2248	6.53065
		M04_pupu	F		100	119.216	9.82917		100	115.67	9.20789		100	113.056	9.14696		100	113.937	19.6821		100	112.96	8.36834			M04_pupu	M		100	124.773	12.0865		100	116.459	10.1019		100	116.014	9.42159		100	115.576	9.23126		100	112.997	8.67625
		M05_Iris	F		100	26.0955	2.45595		100	23.8596	1.82772		100	21.8863	1.8312		100	21.8077	4.1259		100	21.3164	1.65615			M05_Iris	M		100	27.0089	2.71946		100	23.84	1.83416		100	22.3518	1.83924		100	21.2215	1.68336		100	20.5702	1.49431
		M06_alal	F		100	67.2419	5.77236		100	65.419	5.61798		100	65.3745	5.56736		100	65.901	14.5366		100	63.215	3.95836			M06_alal	M		100	70.6199	6.9186		100	66.124	6.39472		100	69.195	5.93138		100	69.2505	5.45284		100	68.4031	5.68208
		M07_chch	F		100	84.5231	0		100	84.5231	0		100	84.5231	0		100	84.5231	0		100	84.5231	0			M07_chch	M		100	84.5231	0		100	84.5231	0		100	84.5231	0		100	84.5231	0		100	84.5231	0
		M08_nsn	F		100	97.1346	10.2718		100	98.5532	9.53547		100	97.879	8.28106		100	98.2418	21.0721		100	98.3351	11.6395			M08_nsn	M		100	102.217	12.1013		100	95.9239	9.33831		100	97.7671	8.85678		100	97.0971	10.3778		100	95.0063	9.61594
		M09_ngn	F		100	213.064	18.4654		100	212.302	16.6626		100	211.036	18.0509		100	214.926	43.0028		100	213.024	15.1471			M09_ngn	M		100	224.211	22.7143		100	215.089	18.8055		100	220.507	18.2366		100	222.021	18.9157		100	221.616	17.1281
		M10_sngn	F		100	115.978	11.2709		100	113.801	11.3082		100	113.212	12.7446		100	116.732	23.7132		100	114.759	13.2453			M10_sngn	M		100	122.046	14.4606		100	119.208	13.5164		100	122.785	12.171		100	124.988	11.6676		100	126.67	11.1843
		Estatísticas descritivas GRUPO COMPARAÇÃO 8: N-SN (Feminino, distancias normalizadas, em função da idade)																								Estatísticas descritivas GRUPO COMPARAÇÃO 8: N-SN (Masculino, distancias normalizadas, em função da idade)
					IDADE																								IDADE
					6				10				14				18				22								6				10				14				18				22
			SEXO		N	Média	Desvio padrão		N	Média	Desvio padrão		N	Média	Desvio padrão		N	Média	Desvio padrão		N	Média	Desvio padrão				SEXO		N	Média	Desvio padrão		N	Média	Desvio padrão		N	Média	Desvio padrão		N	Média	Desvio padrão		N	Média	Desvio padrão
		M01_zyzy	F		100	265.255	17.2437		100	250.726	26.0783		100	241.697	16.9428		100	243.305	18.9651		100	242.34	21.3427			M01_zyzy	M		100	265.877	37.6291		100	257.201	21.0532		100	246.635	18.2602		100	247.548	27.7718		100	249.015	34.1069
		M02_ecec	F		100	176.637	10.8497		100	167.101	12.3468		100	163.907	10.3595		100	164.538	13.5991		100	161.617	11.6505			M02_ecec	M		100	175.721	12.0503		100	173.701	12.6875		100	167.372	9.96753		100	166.092	11.2801		100	166.208	13.3869
		M03_enem	F		100	64.7134	6.41165		100	60.9975	6.83352		100	58.9938	6.20549		100	58.8961	7.1347		100	58.6877	5.55202			M03_enem	M		100	65.2344	6.97056		100	63.3025	6.31252		100	61.0174	6.32753		100	60.2968	5.68883		100	59.8605	6.7815
		M04_pupu	F		100	119.772	8.02298		100	114.579	9.13965		100	112.544	7.8399		100	113.625	10.4751		100	112.312	8.48844			M04_pupu	M		100	119.162	8.28646		100	118.459	9.36132		100	115.651	7.80502		100	116.215	8.25984		100	116.249	10.0738
		M05_Iris	F		100	26.1958	1.80808		100	23.6192	1.63935		100	21.763	1.22759		100	21.6847	1.6289		100	21.1922	1.67106			M05_Iris	M		100	25.7892	1.8462		100	24.2573	1.80144		100	22.2731	1.41771		100	21.3476	1.57518		100	21.1612	1.74542
		M06_alal	F		100	67.6113	5.49766		100	64.8487	6.15837		100	65.1082	5.23889		100	65.5066	6.38542		100	62.9748	5.56477			M06_alal	M		100	67.583	6.43101		100	67.3874	7.72314		100	69.0588	6.01206		100	69.765	6.47789		100	70.3349	6.14227
		M07_chch	F		100	85.501	9.18065		100	84.1075	8.15505		100	84.5145	7.32828		100	85.4145	9.66769		100	84.451	8.32783			M07_chch	M		100	81.4769	9.81597		100	86.4233	8.4688		100	84.6795	7.61399		100	85.5109	8.88078		100	87.326	8.88648
		M08_nsn	F		100	97.1631	1.38704e-14		100	97.1631	0		100	97.1631	0		100	97.1631	0		100	97.1631	0			M08_nsn	M		100	97.1631	0		100	97.1631	0		100	97.1631	0		100	97.1631	0		100	97.1631	0
		M09_ngn	F		100	213.89	12.6074		100	210.053	13.4498		100	209.817	11.8609		100	213.433	13.4514		100	211.873	15.7455			M09_ngn	M		100	213.995	14.5349		100	218.568	14.6457		100	219.604	11.8335		100	222.973	12.8897		100	227.599	14.7554
		M10_sngn	F		100	116.775	12.6098		100	112.941	13.4517		100	112.708	11.8569		100	116.318	13.4465		100	114.779	15.738			M10_sngn	M		100	116.883	14.543		100	121.448	14.6496		100	122.486	11.8536		100	125.874	12.881		100	130.5	14.7596
		Estatísticas descritivas GRUPO COMPARAÇÃO 9: N-GN (Feminino, distancias normalizadas, em função da idade)																								Estatísticas descritivas GRUPO COMPARAÇÃO 9: N-GN (Masculino, distancias normalizadas, em função da idade)
					IDADE																								IDADE
					6				10				14				18				22								6				10				14				18				22
			SEXO		N	Média	Desvio padrão		N	Média	Desvio padrão		N	Média	Desvio padrão		N	Média	Desvio padrão		N	Média	Desvio padrão				SEXO		N	Média	Desvio padrão		N	Média	Desvio padrão		N	Média	Desvio padrão		N	Média	Desvio padrão		N	Média	Desvio padrão
		M01_zyzy	F		100	267.177	10.284		100	256.837	16.5277		100	248.154	11.8586		100	245.489	11.1254		100	246.735	18.9738			M01_zyzy	M		100	267.642	32.0523		100	253.488	13.0823		100	241.946	13.4069		100	239.384	27.5384		100	235.889	33.1182
		M02_ecec	F		100	177.996	7.8959		100	171.39	7.81253		100	168.362	8.11103		100	165.949	7.33976		100	164.554	8.38665			M02_ecec	M		100	177.064	8.93624		100	171.271	8.13768		100	164.272	7.81332		100	160.538	8.40426		100	157.309	8.46597
		M03_enem	F		100	65.1972	5.70399		100	62.5267	5.4498		100	60.5592	5.4627		100	59.3473	5.27597		100	59.7447	4.57805			M03_enem	M		100	65.6806	5.65224		100	62.411	5.1175		100	59.8702	5.67235		100	58.2744	4.79293		100	56.6397	5.19055
		M04_pupu	F		100	120.687	6.13962		100	117.484	5.7379		100	115.599	6.43242		100	114.56	6.22164		100	114.373	6.70025			M04_pupu	M		100	120.083	6.44248		100	116.794	6.45311		100	113.495	6.23458		100	112.339	6.52682		100	109.991	6.22747
		M05_Iris	F		100	26.39	1.27622		100	24.2398	1.25805		100	22.3639	1.07475		100	21.8894	1.10304		100	21.5751	1.24202			M05_Iris	M		100	25.989	1.47765		100	23.9315	1.42985		100	21.8582	1.10069		100	20.6269	1.12715		100	20.0307	1.17418
		M06_alal	F		100	68.1534	5.014		100	66.4794	4.50234		100	66.8591	4.37397		100	66.0993	4.80108		100	64.0726	4.09084			M06_alal	M		100	68.0276	4.70328		100	66.3702	5.55173		100	67.7667	5.25734		100	67.3798	4.77337		100	66.6007	4.65834
		M07_chch	F		100	86.0698	7.44038		100	86.2756	6.9095		100	86.8787	7.40202		100	86.2117	8.56821		100	85.8831	6.16558			M07_chch	M		100	82.0445	8.6332		100	85.2523	7.24415		100	83.1128	6.91667		100	82.5738	6.98508		100	82.6171	6.29001
		M08_nsn	F		100	98.1641	5.70475		100	100.017	6.29334		100	100.041	5.55158		100	98.4299	6.2488		100	99.4634	9.93021			M08_nsn	M		100	98.2372	6.76819		100	96.1632	6.42697		100	95.5624	5.18196		100	94.1555	5.40935		100	92.3108	5.81615
		M09_ngn	F		100	215.363	2.77407e-14		100	215.363	0		100	215.363	0		100	215.363	0		100	215.363	0			M09_ngn	M		100	215.363	0		100	215.363	0		100	215.363	0		100	215.363	0		100	215.363	0
		M10_sngn	F		100	117.247	5.70658		100	115.399	6.29427		100	115.378	5.54644		100	116.982	6.24227		100	115.97	9.92343			M10_sngn	M		100	117.177	6.77253		100	119.242	6.42833		100	119.844	5.19921		100	121.269	5.39762		100	123.112	5.81627
		Estatísticas descritivas GRUPO COMPARAÇÃO 10: SN-GN (Feminino, distancias normalizadas, em função da idade)																								Estatísticas descritivas GRUPO COMPARAÇÃO 10: SN-GN (Masculino, distancias normalizadas, em função da idade)
					IDADE																								IDADE
					6				10				14				18				22								6				10				14				18				22
			SEXO		N	Média	Desvio padrão		N	Média	Desvio padrão		N	Média	Desvio padrão		N	Média	Desvio padrão		N	Média	Desvio padrão				SEXO		N	Média	Desvio padrão		N	Média	Desvio padrão		N	Média	Desvio padrão		N	Média	Desvio padrão		N	Média	Desvio padrão
		M01_zyzy	F		100	270.196	18.3954		100	263.809	19.8752		100	254.975	18.0117		100	248.85	17.3187		100	256.756	67.5503			M01_zyzy	M		100	271.144	36.508		100	252.164	19.4979		100	239.252	17.8081		100	234.122	32.1043		100	227.298	37.2152
		M02_ecec	F		100	180.065	13.6385		100	176.209	13.3472		100	173.058	13.2361		100	168.17	10.7935		100	171.39	46.3151			M02_ecec	M		100	179.53	17.2249		100	170.438	13.5436		100	162.51	12.2342		100	156.944	12.129		100	151.455	11.2052
		M03_enem	F		100	65.9436	6.96119		100	64.2553	6.48022		100	62.2178	6.46634		100	60.0921	5.46337		100	62.2702	17.9677			M03_enem	M		100	66.5489	7.41117		100	62.1012	6.39433		100	59.213	6.46079		100	56.9649	5.63439		100	54.5208	5.54463
		M04_pupu	F		100	122.082	9.62433		100	120.751	8.89843		100	118.821	9.651		100	116.057	7.75456		100	119.21	33.5403			M04_pupu	M		100	121.766	12.0477		100	116.218	9.70166		100	112.265	8.83229		100	109.833	9.04019		100	105.875	7.73641
		M05_Iris	F		100	26.692	2.03165		100	24.9335	2.14064		100	22.9963	1.87286		100	22.1997	1.78653		100	22.4957	6.50772			M05_Iris	M		100	26.3519	2.63072		100	23.8258	2.20212		100	21.6216	1.63337		100	20.1588	1.50035		100	19.2876	1.53139
		M06_alal	F		100	68.9633	6.76546		100	68.3177	5.84642		100	68.7065	5.88202		100	67.0172	6.16672		100	66.5586	15.881			M06_alal	M		100	68.9139	6.80409		100	65.9974	6.36792		100	67.0281	6.41383		100	65.8357	5.56818		100	64.1531	5.95695
		M07_chch	F		100	87.0054	8.64921		100	88.7044	8.9444		100	89.3554	9.70449		100	87.4158	10.1535		100	89.1267	20.5235			M07_chch	M		100	83.1499	10.9704		100	84.8636	9.16639		100	82.2255	8.47063		100	80.6609	7.54065		100	79.5272	7.15037
		M08_nsn	F		100	99.5174	10.625		100	103.144	12.1423		100	103.039	10.6133		100	100.13	11.9826		100	105.26	49.1884			M08_nsn	M		100	99.8833	13.0498		100	95.9885	11.6977		100	94.6959	9.37608		100	92.2288	9.43222		100	89.1228	9.7513
		M09_ngn	F		100	217.722	10.6262		100	221.344	12.1422		100	221.235	10.6069		100	218.334	11.9748		100	223.44	49.1872			M09_ngn	M		100	218.085	13.0504		100	214.199	11.6971		100	212.907	9.39104		100	210.421	9.41791		100	207.318	9.74922
		M10_sngn	F		100	118.253	6.52681e-14		100	118.253	0		100	118.253	0		100	118.253	0		100	118.253	0			M10_sngn	M		100	118.253	0		100	118.253	0		100	118.253	0		100	118.253	0		100	118.253	0

## Sheet: MEDIDAS_RELATIVAS
	SEXO AGRUPADOS: ESTATÍSTICA DESCRITIVA MEDIDAS RELATIVAS																								SEXO FEMININO: ESTATÍSTICA DESCRITIVA MEDIDAS RELATIVAS																								SEXO MASCULINO: ESTATÍSTICA DESCRITIVA MEDIDAS RELATIVAS
	Estatísticas descritivas GRUPO COMPARAÇÃO 1: ZY-ZY (Sexos agrupados, distancias relativas, em função da idade)																								Estatísticas descritivas GRUPO COMPARAÇÃO 1: ZY-ZY (Feminino, distancias relativas, em função da idade)																								Estatísticas descritivas GRUPO COMPARAÇÃO 1: ZY-ZY (Masculino, distancias relativas, em função da idade)
				IDADE																								IDADE
				6				10				14				18				22								6				10				14				18				22
		SEXO		N	Média	Desvio padrão		N	Média	Desvio padrão		N	Média	Desvio padrão		N	Média	Desvio padrão		N	Média	Desvio padrão				SEXO		N	Média	Desvio padrão		N	Média	Desvio padrão		N	Média	Desvio padrão		N	Média	Desvio padrão		N	Média	Desvio padrão
	M01_zyzy	M		200	1	0		200	1	0		200	1	0		200	1	0		200	1	0			M01_zyzy	F		100	1	0		100	1	0		100	1	0		100	1	0		100	1	0			M01_zyzy
	M02_ecec	M		200	0.666146	0.0353576		200	0.672568	0.0311764		200	0.679371	0.0268963		200	0.675626	0.03602		200	0.670307	0.0399611			M02_ecec	F		100	0.666591	0.0268428		100	0.668895	0.0359751		100	0.679028	0.0284011		100	0.676526	0.0259565		100	0.668804	0.0370927			M02_ecec
	M03_enem	M		200	0.245341	0.0195132		200	0.245056	0.018411		200	0.245694	0.0182642		200	0.243295	0.019864		200	0.242254	0.0201724			M03_enem	F		100	0.243924	0.0175815		100	0.24382	0.0197177		100	0.244029	0.0188092		100	0.241804	0.0190055		100	0.242762	0.0185559			M03_enem
	M04_pupu	M		200	0.451702	0.0255487		200	0.459758	0.022453		200	0.467857	0.0213221		200	0.469536	0.0277503		200	0.467292	0.0301527			M04_pupu	F		100	0.451911	0.0199966		100	0.458437	0.0248153		100	0.46617	0.0222787		100	0.466991	0.0224942		100	0.464854	0.0290181			M04_pupu
	M05_Iris	M		200	0.0982889	0.00598973		200	0.0945677	0.00559879		200	0.0903747	0.00487599		200	0.0879874	0.00562147		200	0.0866415	0.0060537			M05_Iris	F		100	0.0988453	0.0047206		100	0.0946447	0.00624768		100	0.0902619	0.00511754		100	0.0892749	0.00481699		100	0.0877122	0.00570713			M05_Iris
	M06_alal	M		200	0.255478	0.0189297		200	0.260793	0.0204717		200	0.274979	0.0184208		200	0.276386	0.0228968		200	0.272477	0.0239988			M06_alal	F		100	0.255154	0.016943		100	0.259424	0.0188601		100	0.2696	0.015508		100	0.269525	0.0198109		100	0.260329	0.0167773			M06_alal
	M07_chch	M		200	0.31541	0.0320617		200	0.336705	0.0281876		200	0.347252	0.0289744		200	0.349385	0.0340443		200	0.351034	0.0295198			M07_chch	F		100	0.322392	0.0279164		100	0.336775	0.02909		100	0.350439	0.0289974		100	0.351403	0.0344325		100	0.34908	0.0267632			M07_chch
	M08_nsn	M		200	0.368828	0.0290484		200	0.385643	0.0332647		200	0.399992	0.0285079		200	0.398951	0.0331293		200	0.399656	0.0391538			M08_nsn	F		100	0.367819	0.0236665		100	0.391026	0.0348085		100	0.403939	0.0279714		100	0.40183	0.0323634		100	0.404217	0.0393544			M08_nsn
	M09_ngn	M		200	0.809276	0.0470851		200	0.846642	0.0455442		200	0.881343	0.0473082		200	0.892874	0.0557524		200	0.899436	0.0659202			M09_ngn	F		100	0.807244	0.030959		100	0.841473	0.0471864		100	0.86982	0.0415427		100	0.879098	0.0406159		100	0.876702	0.052158			M09_ngn
	M10_sngn	M		200	0.440636	0.0369478		200	0.461188	0.0359173		200	0.481553	0.0385616		200	0.494153	0.0430866		200	0.500046	0.0571501			M10_sngn	F		100	0.43961	0.0290576		100	0.450652	0.0323884		100	0.466104	0.0333555		100	0.477468	0.0330697		100	0.472765	0.0529297			M10_sngn
	Estatísticas descritivas GRUPO COMPARAÇÃO 2: EC-EC (Sexos agrupados, distancias relativas, em função da idade)																								Estatísticas descritivas GRUPO COMPARAÇÃO 2: EC-EC (Feminino, distancias relativas, em função da idade)																								Estatísticas descritivas GRUPO COMPARAÇÃO 2: EC-EC (Masculino, distancias relativas, em função da idade)
				IDADE																								IDADE
				6				10				14				18				22								6				10				14				18				22
		SEXO		N	Média	Desvio padrão		N	Média	Desvio padrão		N	Média	Desvio padrão		N	Média	Desvio padrão		N	Média	Desvio padrão				SEXO		N	Média	Desvio padrão		N	Média	Desvio padrão		N	Média	Desvio padrão		N	Média	Desvio padrão		N	Média	Desvio padrão
	M01_zyzy	M		200	1.50724	0.121278		200	1.49037	0.0781688		200	1.47425	0.0583654		200	1.48659	0.129977		200	1.49976	0.140299			M01_zyzy	F		100	1.50259	0.0607758		100	1.49996	0.0952282		100	1.47524	0.0615073		100	1.48029	0.0566658		100	1.50065	0.101205			M01_zyzy
	M02_ecec	M		200	1	0		200	1	0		200	1	0		200	1	0		200	1	0			M02_ecec	F		100	1	0		100	1	0		100	1	0		100	1	0		100	1	0			M02_ecec
	M03_enem	M		200	0.368427	0.0238449		200	0.364452	0.0233528		200	0.361726	0.0239706		200	0.360105	0.0223331		200	0.361381	0.0210297			M03_enem	F		100	0.36599	0.0228527		100	0.364645	0.0244295		100	0.35936	0.0227863		100	0.357336	0.0232977		100	0.363011	0.0198847			M03_enem
	M04_pupu	M		200	0.678073	0.0127521		200	0.683663	0.0141984		200	0.688628	0.0139071		200	0.694931	0.0153709		200	0.697062	0.0137164			M04_pupu	F		100	0.677936	0.0119327		100	0.68551	0.0137164		100	0.686476	0.013402		100	0.690154	0.0150624		100	0.694897	0.0133556			M04_pupu
	M05_Iris	M		200	0.147636	0.00684309		200	0.140696	0.00721155		200	0.13308	0.00619157		200	0.130333	0.00684349		200	0.129356	0.00693804			M05_Iris	F		100	0.148398	0.0069931		100	0.141596	0.00765596		100	0.132993	0.00658239		100	0.132057	0.00711049		100	0.131225	0.00643956			M05_Iris
	M06_alal	M		200	0.383766	0.0241781		200	0.388071	0.0288126		200	0.4051	0.0274047		200	0.409291	0.0287118		200	0.40689	0.0316694			M06_alal	F		100	0.38299	0.0240515		100	0.388263	0.0259644		100	0.397462	0.024061		100	0.39843	0.0252195		100	0.389893	0.0253774			M06_alal
	M07_chch	M		200	0.473653	0.0428184		200	0.500912	0.0384234		200	0.511309	0.0398487		200	0.517173	0.0445836		200	0.524114	0.0364352			M07_chch	F		100	0.483815	0.0397573		100	0.503693	0.036932		100	0.516284	0.0397079		100	0.519643	0.0494679		100	0.522463	0.035468			M07_chch
	M08_nsn	M		200	0.553795	0.0356287		200	0.573445	0.0431356		200	0.588857	0.0367216		200	0.59109	0.0447395		200	0.596573	0.0501034			M08_nsn	F		100	0.552126	0.0339005		100	0.584532	0.0421044		100	0.595152	0.0378087		100	0.594567	0.0497131		100	0.604742	0.0509617			M08_nsn
	M09_ngn	M		200	1.21577	0.0565308		200	1.25972	0.0589846		200	1.29804	0.0643171		200	1.32264	0.0666206		200	1.34255	0.0766466			M09_ngn	F		100	1.21225	0.052934		100	1.25916	0.0577196		100	1.28213	0.0623113		100	1.30028	0.0576257		100	1.31212	0.0666485			M09_ngn
	M10_sngn	M		200	0.662251	0.0536302		200	0.686556	0.0546732		200	0.709482	0.0576978		200	0.731896	0.0571343		200	0.746378	0.0786329			M10_sngn	F		100	0.660396	0.0492799		100	0.674939	0.0514949		100	0.687305	0.0529639		100	0.706014	0.0448225		100	0.707797	0.0782358			M10_sngn
	Estatísticas descritivas GRUPO COMPARAÇÃO 3: EM-EN (Sexos agrupados, distancias relativas, em função da idade)																								Estatísticas descritivas GRUPO COMPARAÇÃO 3: EM-EN (Feminino, distancias relativas, em função da idade)																								Estatísticas descritivas GRUPO COMPARAÇÃO 3: EM-EN (Masculino, distancias relativas, em função da idade)
				IDADE																								IDADE
				6				10				14				18				22								6				10				14				18				22
		SEXO		N	Média	Desvio padrão		N	Média	Desvio padrão		N	Média	Desvio padrão		N	Média	Desvio padrão		N	Média	Desvio padrão				SEXO		N	Média	Desvio padrão		N	Média	Desvio padrão		N	Média	Desvio padrão		N	Média	Desvio padrão		N	Média	Desvio padrão
	M01_zyzy	M		200	4.10649	0.407186		200	4.10529	0.333692		200	4.09238	0.302854		200	4.14396	0.443663		200	4.16488	0.476745			M01_zyzy	F		100	4.1207	0.29618		100	4.13004	0.364254		100	4.12167	0.313575		100	4.16099	0.32812		100	4.14566	0.355298			M01_zyzy
	M02_ecec	M		200	2.72552	0.175786		200	2.75512	0.178042		200	2.77649	0.18233		200	2.78755	0.172101		200	2.77642	0.160509			M02_ecec	F		100	2.74291	0.172034		100	2.7543	0.180303		100	2.79383	0.177625		100	2.81024	0.182829		100	2.76274	0.148343			M02_ecec
	M03_enem	M		200	1	0		200	1	0		200	1	0		200	1	0		200	1	0			M03_enem	F		100	1	0		100	1	0		100	1	0		100	1	0		100	1	0			M03_enem
	M04_pupu	M		200	1.84734	0.111656		200	1.88255	0.11109		200	1.91078	0.112357		200	1.93602	0.108193		200	1.93462	0.105756			M04_pupu	F		100	1.85875	0.107954		100	1.88722	0.11564		100	1.91668	0.107343		100	1.93836	0.115209		100	1.91927	0.0990941			M04_pupu
	M05_Iris	M		200	0.4025	0.0334089		200	0.387904	0.0349734		200	0.369856	0.0341229		200	0.363657	0.0337999		200	0.359367	0.0311694			M05_Iris	F		100	0.407253	0.0347465		100	0.390299	0.0362196		100	0.371858	0.0336572		100	0.371533	0.0363284		100	0.362636	0.0275434			M05_Iris
	M06_alal	M		200	1.04489	0.0811956		200	1.06828	0.0947855		200	1.12449	0.103364		200	1.14039	0.10128		200	1.13002	0.113719			M06_alal	F		100	1.04971	0.0833679		100	1.06875	0.0933798		100	1.11027	0.0951785		100	1.11959	0.101717		100	1.07698	0.0885625			M06_alal
	M07_chch	M		200	1.29214	0.152426		200	1.38067	0.141881		200	1.42086	0.155336		200	1.44127	0.154185		200	1.45633	0.144199			M07_chch	F		100	1.32757	0.1416		100	1.38828	0.142283		100	1.44379	0.156106		100	1.45934	0.167256		100	1.44354	0.127231			M07_chch
	M08_nsn	M		200	1.51078	0.151529		200	1.58105	0.167724		200	1.63751	0.175782		200	1.64952	0.179305		200	1.65724	0.175554			M08_nsn	F		100	1.51591	0.148558		100	1.61143	0.16951		100	1.66547	0.178815		100	1.67366	0.201791		100	1.67117	0.169371			M08_nsn
	M09_ngn	M		200	3.3151	0.280737		200	3.47222	0.29639		200	3.60734	0.33739		200	3.68849	0.312092		200	3.72987	0.333612			M09_ngn	F		100	3.32752	0.282177		100	3.46973	0.296404		100	3.58557	0.33057		100	3.65694	0.321508		100	3.62571	0.278216			M09_ngn
	M10_sngn	M		200	1.80509	0.188023		200	1.89194	0.198868		200	1.97067	0.214162		200	2.03992	0.200845		200	2.07375	0.262447			M10_sngn	F		100	1.81237	0.184833		100	1.85915	0.189763		100	1.92103	0.199818		100	1.98412	0.182107		100	1.95571	0.239787			M10_sngn
	Estatísticas descritivas GRUPO COMPARAÇÃO 4: PU-PU (Sexos agrupados, distancias relativas, em função da idade)																								Estatísticas descritivas GRUPO COMPARAÇÃO 4: PU-PU (Feminino, distancias relativas, em função da idade)																								Estatísticas descritivas GRUPO COMPARAÇÃO 4: PU-PU (Masculino, distancias relativas, em função da idade)
				IDADE																								IDADE
				6				10				14				18				22								6				10				14				18				22
		SEXO		N	Média	Desvio padrão		N	Média	Desvio padrão		N	Média	Desvio padrão		N	Média	Desvio padrão		N	Média	Desvio padrão				SEXO		N	Média	Desvio padrão		N	Média	Desvio padrão		N	Média	Desvio padrão		N	Média	Desvio padrão		N	Média	Desvio padrão
	M01_zyzy	M		200	2.22362	0.183802		200	2.18062	0.11606		200	2.14182	0.0975664		200	2.14021	0.189701		200	2.15253	0.206186			M01_zyzy	F		100	2.21712	0.0980962		100	2.1884	0.134487		100	2.14996	0.10213		100	2.14626	0.102761		100	2.16082	0.158763			M01_zyzy
	M02_ecec	M		200	1.47528	0.0276555		200	1.46334	0.0305073		200	1.45275	0.0294138		200	1.43969	0.0319498		200	1.43515	0.0283509			M02_ecec	F		100	1.47552	0.0259363		100	1.45935	0.0293487		100	1.45727	0.0285127		100	1.44964	0.0317557		100	1.43959	0.0276816			M02_ecec
	M03_enem	M		200	0.543317	0.0333356		200	0.533035	0.0315369		200	0.525177	0.0314161		200	0.518139	0.0291835		200	0.51844	0.0284828			M03_enem	F		100	0.539812	0.0317038		100	0.531892	0.033316		100	0.523353	0.0292683		100	0.517702	0.0307521		100	0.522436	0.0275761			M03_enem
	M04_pupu	M		200	1	0		200	1	0		200	1	0		200	1	0		200	1	0			M04_pupu	F		100	1	0		100	1	0		100	1	0		100	1	0		100	1	0			M04_pupu
	M05_Iris	M		200	0.217814	0.0110611		200	0.20586	0.0109163		200	0.193352	0.0101883		200	0.187695	0.011693		200	0.185669	0.0110731			M05_Iris	F		100	0.218963	0.0109642		100	0.206621	0.0116352		100	0.193818	0.0105072		100	0.191492	0.0120945		100	0.188918	0.0101254			M05_Iris
	M06_alal	M		200	0.566053	0.0356143		200	0.567801	0.0425868		200	0.588523	0.0417138		200	0.58912	0.0415413		200	0.583884	0.0460585			M06_alal	F		100	0.564946	0.0343047		100	0.566505	0.0380492		100	0.579334	0.0387431		100	0.577587	0.038947		100	0.561337	0.0387708			M06_alal
	M07_chch	M		200	0.698822	0.065151		200	0.733019	0.0582877		200	0.742803	0.0596175		200	0.744494	0.0663563		200	0.752261	0.0554207			M07_chch	F		100	0.713915	0.060608		100	0.735093	0.0561012		100	0.752363	0.0594556		100	0.753076	0.0726194		100	0.752257	0.0547854			M07_chch
	M08_nsn	M		200	0.81704	0.0553153		200	0.839314	0.0677959		200	0.855713	0.0597787		200	0.85128	0.070991		200	0.856303	0.0747973			M08_nsn	F		100	0.814829	0.0544347		100	0.853272	0.0670892		100	0.867484	0.0603452		100	0.862444	0.0808079		100	0.870572	0.0743254			M08_nsn
	M09_ngn	M		200	1.79368	0.0913704		200	1.84349	0.0961616		200	1.886	0.105906		200	1.90429	0.105983		200	1.92678	0.116454			M09_ngn	F		100	1.78892	0.0883751		100	1.83746	0.089787		100	1.86876	0.104515		100	1.88544	0.103227		100	1.88928	0.108827			M09_ngn
	M10_sngn	M		200	0.977056	0.0816816		200	1.00459	0.0818511		200	1.03072	0.0865938		200	1.0535	0.0828327		200	1.07105	0.112853			M10_sngn	F		100	0.974491	0.0754696		100	0.984637	0.0732805		100	1.00176	0.0817333		100	1.02343	0.0684677		100	1.01932	0.116169			M10_sngn
	Estatísticas descritivas GRUPO COMPARAÇÃO 5: IRIS (Sexos agrupados, distancias relativas, em função da idade)																								Estatísticas descritivas GRUPO COMPARAÇÃO 5: IRIS (Feminino, distancias relativas, em função da idade)																								Estatísticas descritivas GRUPO COMPARAÇÃO 5: IRIS (Masculino, distancias relativas, em função da idade)
				IDADE																								IDADE
				6				10				14				18				22								6				10				14				18				22
		SEXO		N	Média	Desvio padrão		N	Média	Desvio padrão		N	Média	Desvio padrão		N	Média	Desvio padrão		N	Média	Desvio padrão				SEXO		N	Média	Desvio padrão		N	Média	Desvio padrão		N	Média	Desvio padrão		N	Média	Desvio padrão		N	Média	Desvio padrão
	M01_zyzy	M		200	10.2253	0.898358		200	10.6141	0.680956		200	11.097	0.597265		200	11.4278	1.05486		200	11.6185	1.17116			M01_zyzy	F		100	10.1398	0.486037		100	10.6169	0.792184		100	11.1136	0.621502		100	11.2334	0.601902		100	11.4569	0.893512			M01_zyzy
	M02_ecec	M		200	6.7878	0.312444		200	7.12633	0.369558		200	7.53019	0.345359		200	7.69362	0.402002		200	7.75278	0.41606			M02_ecec	F		100	6.75329	0.314992		100	7.08323	0.390538		100	7.53714	0.367859		100	7.59426	0.409435		100	7.63865	0.374329			M02_ecec
	M03_enem	M		200	2.50154	0.208329		200	2.59913	0.238188		200	2.72645	0.249504		200	2.77301	0.252629		200	2.80337	0.241616			M03_enem	F		100	2.47284	0.207097		100	2.58509	0.251688		100	2.71063	0.241192		100	2.71662	0.260857		100	2.77372	0.215711			M03_enem
	M04_pupu	M		200	4.60282	0.233102		200	4.87137	0.260032		200	5.18598	0.268997		200	5.34807	0.328357		200	5.40486	0.320033			M04_pupu	F		100	4.57832	0.229483		100	4.85522	0.277675		100	5.17438	0.278324		100	5.24275	0.330352		100	5.30829	0.283171			M04_pupu
	M05_Iris	M		200	1	0		200	1	0		200	1	0		200	1	0		200	1	0			M05_Iris	F		100	1	0		100	1	0		100	1	0		100	1	0		100	1	0			M05_Iris
	M06_alal	M		200	2.60393	0.190441		200	2.76448	0.24007		200	3.04955	0.237627		200	3.14884	0.273625		200	3.15455	0.299416			M06_alal	F		100	2.58531	0.187142		100	2.74824	0.216416		100	2.99441	0.215128		100	3.02554	0.248201		100	2.97636	0.216684			M06_alal
	M07_chch	M		200	3.21404	0.315035		200	3.56467	0.273198		200	3.84781	0.321826		200	3.97536	0.35965		200	4.05951	0.310424			M07_chch	F		100	3.26717	0.304206		100	3.56335	0.276512		100	3.88861	0.324461		100	3.94396	0.40592		100	3.98891	0.310996			M07_chch
	M08_nsn	M		200	3.7565	0.263327		200	4.08032	0.296117		200	4.42904	0.266329		200	4.54157	0.348344		200	4.61912	0.390659			M08_nsn	F		100	3.72617	0.250698		100	4.13312	0.283176		100	4.47835	0.246882		100	4.50625	0.344607		100	4.61549	0.399295			M08_nsn
	M09_ngn	M		200	8.24604	0.432607		200	8.96968	0.505371		200	9.76456	0.490001		200	10.1677	0.618813		200	10.4011	0.712723			M09_ngn	F		100	8.17912	0.384414		100	8.90832	0.461184		100	9.65183	0.461451		100	9.86315	0.491856		100	10.014	0.564427			M09_ngn
	M10_sngn	M		200	4.49143	0.37567		200	4.89134	0.450762		200	5.33775	0.443868		200	5.62874	0.502829		200	5.78509	0.661336			M10_sngn	F		100	4.4548	0.326569		100	4.77734	0.409737		100	5.17594	0.421047		100	5.35915	0.408996		100	5.40176	0.594481			M10_sngn
	Estatísticas descritivas GRUPO COMPARAÇÃO 6: AL-AL (Sexos agrupados, distancias relativas, em função da idade)																								Estatísticas descritivas GRUPO COMPARAÇÃO 6: AL-AL (Feminino, distancias relativas, em função da idade)																								Estatísticas descritivas GRUPO COMPARAÇÃO 6: AL-AL (Masculino, distancias relativas, em função da idade)
				IDADE																								IDADE
				6				10				14				18				22								6				10				14				18				22
		SEXO		N	Média	Desvio padrão		N	Média	Desvio padrão		N	Média	Desvio padrão		N	Média	Desvio padrão		N	Média	Desvio padrão				SEXO		N	Média	Desvio padrão		N	Média	Desvio padrão		N	Média	Desvio padrão		N	Média	Desvio padrão		N	Média	Desvio padrão
	M01_zyzy	M		200	3.94043	0.376139		200	3.85654	0.288745		200	3.65264	0.240967		200	3.6476	0.380581		200	3.70401	0.412055			M01_zyzy	F		100	3.93663	0.265743		100	3.87553	0.293426		100	3.72124	0.212129		100	3.72938	0.264834		100	3.85767	0.259465			M01_zyzy
	M02_ecec	M		200	2.61607	0.165197		200	2.5899	0.178704		200	2.47982	0.168545		200	2.45518	0.171562		200	2.47229	0.189558			M02_ecec	F		100	2.62137	0.166796		100	2.58679	0.169977		100	2.52523	0.155194		100	2.51968	0.157309		100	2.5753	0.163358			M02_ecec
	M03_enem	M		200	0.962854	0.0755277		200	0.943147	0.0809474		200	0.896795	0.0827556		200	0.883681	0.0773134		200	0.89364	0.0876672			M03_enem	F		100	0.958684	0.0772005		100	0.94266	0.0814039		100	0.907363	0.0794311		100	0.900226	0.0788317		100	0.934693	0.0762743			M03_enem
	M04_pupu	M		200	1.77351	0.110498		200	1.7704	0.124748		200	1.70771	0.121672		200	1.70578	0.119194		200	1.72317	0.134432			M04_pupu	F		100	1.77659	0.108617		100	1.77293	0.116455		100	1.7339	0.117936		100	1.73896	0.114639		100	1.78975	0.121712			M04_pupu
	M05_Iris	M		200	0.386073	0.0281422		200	0.364239	0.0294143		200	0.329912	0.0258701		200	0.319988	0.028054		200	0.3198	0.0298493			M05_Iris	F		100	0.388833	0.0284564		100	0.366011	0.0276622		100	0.335691	0.0245379		100	0.332719	0.0272306		100	0.337738	0.02449			M05_Iris
	M06_alal	M		200	1	0		200	1	0		200	1	0		200	1	0		200	1	0			M06_alal	F		100	1	0		100	1	0		100	1	0		100	1	0		100	1	0			M06_alal
	M07_chch	M		200	1.23706	0.115397		200	1.2953	0.113629		200	1.26622	0.112716		200	1.26826	0.123963		200	1.29318	0.106057			M07_chch	F		100	1.26621	0.109065		100	1.30116	0.1084		100	1.30207	0.109284		100	1.30876	0.137506		100	1.34234	0.0852254			M07_chch
	M08_nsn	M		200	1.44844	0.126745		200	1.48471	0.145433		200	1.4599	0.130916		200	1.45061	0.142847		200	1.47428	0.166596			M08_nsn	F		100	1.44645	0.117005		100	1.51135	0.139922		100	1.502	0.12195		100	1.49686	0.142803		100	1.55692	0.16702			M08_nsn
	M09_ngn	M		200	3.17865	0.223508		200	3.25941	0.230588		200	3.21587	0.230776		200	3.24382	0.2366		200	3.31181	0.226359			M09_ngn	F		100	3.17692	0.233794		100	3.25401	0.21682		100	3.23473	0.21066		100	3.27544	0.241157		100	3.37464	0.213115			M09_ngn
	M10_sngn	M		200	1.73096	0.162348		200	1.77542	0.15981		200	1.75671	0.158506		200	1.79405	0.157997		200	1.83853	0.186766			M10_sngn	F		100	1.7312	0.170911		100	1.74345	0.14888		100	1.73356	0.147516		100	1.77933	0.163474		100	1.81882	0.205746			M10_sngn
	Estatísticas descritivas GRUPO COMPARAÇÃO 7: CH-CH (Sexos agrupados, distancias relativas, em função da idade)																								Estatísticas descritivas GRUPO COMPARAÇÃO 7: CH-CH (Feminino, distancias relativas, em função da idade)																								Estatísticas descritivas GRUPO COMPARAÇÃO 7: CH-CH (Masculino, distancias relativas, em função da idade)
				IDADE																								IDADE
				6				10				14				18				22								6				10				14				18				22
		SEXO		N	Média	Desvio padrão		N	Média	Desvio padrão		N	Média	Desvio padrão		N	Média	Desvio padrão		N	Média	Desvio padrão				SEXO		N	Média	Desvio padrão		N	Média	Desvio padrão		N	Média	Desvio padrão		N	Média	Desvio padrão		N	Média	Desvio padrão
	M01_zyzy	M		200	3.20665	0.370853		200	2.99145	0.261717		200	2.90002	0.245763		200	2.90711	0.513156		200	2.87251	0.297764			M01_zyzy	F		100	3.12517	0.273878		100	2.99287	0.280163		100	2.87338	0.243416		100	2.89238	0.534766		100	2.88242	0.237702			M01_zyzy
	M02_ecec	M		200	2.12845	0.192722		200	2.00847	0.160078		200	1.96775	0.155261		200	1.95442	0.272212		200	1.91735	0.136102			M02_ecec	F		100	2.08044	0.167228		100	1.9962	0.151311		100	1.9484	0.151494		100	1.95458	0.35471		100	1.92289	0.132605			M02_ecec
	M03_enem	M		200	0.785029	0.0960251		200	0.732465	0.0811955		200	0.712478	0.0807682		200	0.703086	0.0938653		200	0.693452	0.0696862			M03_enem	F		100	0.761759	0.0814554		100	0.728647	0.0834439		100	0.700927	0.0782974		100	0.69704	0.114051		100	0.698042	0.0612289			M03_enem
	M04_pupu	M		200	1.44333	0.134114		200	1.37317	0.114158		200	1.35507	0.110974		200	1.3577	0.181671		200	1.33666	0.100591			M04_pupu	F		100	1.41045	0.11629		100	1.36851	0.108939		100	1.33757	0.108218		100	1.348	0.232861		100	1.33644	0.0990066			M04_pupu
	M05_Iris	M		200	0.314142	0.031054		200	0.282169	0.0216079		200	0.261692	0.0218333		200	0.254541	0.0373473		200	0.247782	0.0191332			M05_Iris	F		100	0.308739	0.0290566		100	0.282285	0.021624		100	0.258939	0.021665		100	0.258008	0.0488138		100	0.252197	0.0195941			M05_Iris
	M06_alal	M		200	0.815527	0.0778129		200	0.778149	0.0711539		200	0.796052	0.0715655		200	0.799495	0.131072		200	0.778593	0.0654674			M06_alal	F		100	0.795544	0.0682934		100	0.773978	0.0664669		100	0.773451	0.0658679		100	0.779681	0.171983		100	0.747902	0.0468317			M06_alal
	M07_chch	M		200	1	0		200	1	0		200	1	0		200	1	0		200	1	0			M07_chch	F		100	1	0		100	1	0		100	1	0		100	1	0		100	1	0			M07_chch
	M08_nsn	M		200	1.17928	0.135843		200	1.15044	0.11246		200	1.15735	0.101184		200	1.15554	0.196128		200	1.14372	0.127526			M08_nsn	F		100	1.14921	0.121526		100	1.16599	0.112815		100	1.15802	0.097974		100	1.16231	0.249306		100	1.16341	0.137708			M08_nsn
	M09_ngn	M		200	2.58672	0.253063		200	2.52825	0.210317		200	2.55282	0.221367		200	2.58478	0.394283		200	2.57113	0.19749			M09_ngn	F		100	2.52078	0.218466		100	2.51177	0.197137		100	2.49679	0.213561		100	2.54281	0.50877		100	2.5203	0.179207			M09_ngn
	M10_sngn	M		200	1.40804	0.157172		200	1.37837	0.150515		200	1.39605	0.157636		200	1.42991	0.225907		200	1.42818	0.160988			M10_sngn	F		100	1.37214	0.133347		100	1.34639	0.133788		100	1.33942	0.150783		100	1.38107	0.280553		100	1.35772	0.156706			M10_sngn
	Estatísticas descritivas GRUPO COMPARAÇÃO 8: N-SN (Sexos agrupados, distancias relativas, em função da idade)																								Estatísticas descritivas GRUPO COMPARAÇÃO 8: N-SN (Feminino, distancias relativas, em função da idade)																								Estatísticas descritivas GRUPO COMPARAÇÃO 8: N-SN (Masculino, distancias relativas, em função da idade)
				IDADE																								IDADE
				6				10				14				18				22								6				10				14				18				22
		SEXO		N	Média	Desvio padrão		N	Média	Desvio padrão		N	Média	Desvio padrão		N	Média	Desvio padrão		N	Média	Desvio padrão				SEXO		N	Média	Desvio padrão		N	Média	Desvio padrão		N	Média	Desvio padrão		N	Média	Desvio padrão		N	Média	Desvio padrão
	M01_zyzy	M		200	2.7332	0.30049		200	2.61379	0.245582		200	2.51295	0.18261		200	2.52593	0.245104		200	2.52851	0.294092			M01_zyzy	F		100	2.73	0.177472		100	2.58047	0.268398		100	2.48754	0.174375		100	2.50409	0.195188		100	2.49416	0.219659			M01_zyzy
	M02_ecec	M		200	1.81323	0.117803		200	1.75376	0.132948		200	1.70476	0.105879		200	1.70142	0.12851		200	1.68698	0.130987			M02_ecec	F		100	1.81795	0.111664		100	1.7198	0.127073		100	1.68693	0.10662		100	1.69342	0.139962		100	1.66335	0.119907			M02_ecec
	M03_enem	M		200	0.66871	0.0688038		200	0.639647	0.0685711		200	0.617576	0.0651771		200	0.613366	0.0666338		200	0.610048	0.0639093			M03_enem	F		100	0.666029	0.0659886		100	0.627785	0.0703305		100	0.607163	0.0638668		100	0.606158	0.0734302		100	0.604012	0.0571413			M03_enem
	M04_pupu	M		200	1.22955	0.0837872		200	1.19921	0.0970593		200	1.17429	0.0818907		200	1.18275	0.0977544		200	1.17617	0.0977615			M04_pupu	F		100	1.23269	0.0825723		100	1.17925	0.094065		100	1.1583	0.080688		100	1.16943	0.10781		100	1.15591	0.0873628			M04_pupu
	M05_Iris	M		200	0.267515	0.0188755		200	0.246372	0.0179852		200	0.226609	0.0138655		200	0.221444	0.0165407		200	0.21795	0.0175418			M05_Iris	F		100	0.269607	0.0186087		100	0.243088	0.0168722		100	0.223985	0.0126343		100	0.223178	0.0167646		100	0.21811	0.0171985			M05_Iris
	M06_alal	M		200	0.695708	0.0614177		200	0.680486	0.0728919		200	0.690422	0.0613707		200	0.696106	0.0695884		200	0.686011	0.0711452			M06_alal	F		100	0.695854	0.0565818		100	0.667422	0.0633818		100	0.670093	0.0539186		100	0.674192	0.0657186		100	0.648136	0.0572725			M06_alal
	M07_chch	M		200	0.859266	0.0997492		200	0.87755	0.0861782		200	0.87067	0.0767181		200	0.87958	0.095297		200	0.883963	0.0896438			M07_chch	F		100	0.879974	0.094487		100	0.865633	0.0839316		100	0.869821	0.0754225		100	0.879084	0.0994996		100	0.869168	0.0857098			M07_chch
	M08_nsn	M		200	1	0		200	1	0		200	1	0		200	1	0		200	1	0			M08_nsn	F		100	1	0		100	1	0		100	1	0		100	1	0		100	1	0			M08_nsn
	M09_ngn	M		200	2.20189	0.139674		200	2.20568	0.150882		200	2.2098	0.131686		200	2.24574	0.143919		200	2.26152	0.176408			M09_ngn	F		100	2.20135	0.129755		100	2.16186	0.138425		100	2.15944	0.122072		100	2.19665	0.138442		100	2.18059	0.162052			M09_ngn
	M10_sngn	M		200	1.2024	0.13973		200	1.20616	0.150899		200	1.21031	0.131747		200	1.24632	0.14388		200	1.2622	0.176379			M10_sngn	F		100	1.20184	0.12978		100	1.16238	0.138444		100	1.15999	0.122031		100	1.19714	0.138391		100	1.1813	0.161975			M10_sngn
	Estatísticas descritivas GRUPO COMPARAÇÃO 9: N-GN (Sexos agrupados, distancias relativas, em função da idade)																								Estatísticas descritivas GRUPO COMPARAÇÃO 9: N-GN (Feminino, distancias relativas, em função da idade)																								Estatísticas descritivas GRUPO COMPARAÇÃO 9: N-GN (Masculino, distancias relativas, em função da idade)
				IDADE																								IDADE
				6				10				14				18				22								6				10				14				18				22
		SEXO		N	Média	Desvio padrão		N	Média	Desvio padrão		N	Média	Desvio padrão		N	Média	Desvio padrão		N	Média	Desvio padrão				SEXO		N	Média	Desvio padrão		N	Média	Desvio padrão		N	Média	Desvio padrão		N	Média	Desvio padrão		N	Média	Desvio padrão
	M01_zyzy	M		200	1.24167	0.11025		200	1.1848	0.0694726		200	1.13785	0.0603749		200	1.12571	0.0983047		200	1.12049	0.127527			M01_zyzy	F		100	1.24059	0.0477518		100	1.19258	0.0767435		100	1.15226	0.0550634		100	1.13989	0.051659		100	1.14567	0.0881014			M01_zyzy
	M02_ecec	M		200	0.824331	0.0391148		200	0.795543	0.0369466		200	0.772266	0.038093		200	0.757993	0.0386532		200	0.747258	0.0425158			M02_ecec	F		100	0.826494	0.0366633		100	0.795819	0.0362762		100	0.781762	0.0376622		100	0.770557	0.0340809		100	0.76408	0.038942			M02_ecec
	M03_enem	M		200	0.303854	0.0263234		200	0.290063	0.0244856		200	0.279597	0.0258412		200	0.273078	0.0234778		200	0.270206	0.0237909			M03_enem	F		100	0.302732	0.0264855		100	0.290332	0.0253052		100	0.281196	0.0253651		100	0.275569	0.024498		100	0.277414	0.0212574			M03_enem
	M04_pupu	M		200	0.558986	0.0291802		200	0.543915	0.0283263		200	0.531879	0.029744		200	0.526784	0.0299808		200	0.520897	0.031647			M04_pupu	F		100	0.560387	0.0285083		100	0.545515	0.026643		100	0.536764	0.0298679		100	0.531942	0.0288891		100	0.531071	0.0311114			M04_pupu
	M05_Iris	M		200	0.121606	0.00646226		200	0.111838	0.00627854		200	0.102669	0.00517391		200	0.0987087	0.00594236		200	0.0965948	0.00665252			M05_Iris	F		100	0.122537	0.0059259		100	0.112553	0.00584154		100	0.103843	0.00499042		100	0.10164	0.00512178		100	0.100181	0.0057671			M05_Iris
	M06_alal	M		200	0.316167	0.0225169		200	0.308432	0.0234113		200	0.312556	0.0224974		200	0.309894	0.0223722		200	0.30338	0.0211395			M06_alal	F		100	0.316459	0.0232816		100	0.308686	0.0209058		100	0.310449	0.0203098		100	0.306921	0.022293		100	0.29751	0.0189951			M06_alal
	M07_chch	M		200	0.390305	0.0384838		200	0.39823	0.0328729		200	0.394663	0.0343169		200	0.391863	0.0371817		200	0.391201	0.0298312			M07_chch	F		100	0.39965	0.0345481		100	0.400606	0.0320831		100	0.403406	0.03437		100	0.400309	0.039785		100	0.398784	0.0286288			M07_chch
	M08_nsn	M		200	0.455978	0.0289904		200	0.455464	0.0307947		200	0.454125	0.0269677		200	0.447119	0.0288385		200	0.445236	0.0412028			M08_nsn	F		100	0.455808	0.026489		100	0.46441	0.029222		100	0.464523	0.0257778		100	0.457042	0.0290152		100	0.461841	0.0461092			M08_nsn
	M09_ngn	M		200	1	0		200	1	0		200	1	0		200	1	0		200	1	0			M09_ngn	F		100	1	0		100	1	0		100	1	0		100	1	0		100	1	0			M09_ngn
	M10_sngn	M		200	0.544254	0.0290051		200	0.544758	0.0307931		200	0.546106	0.0269813		200	0.55314	0.0288101		200	0.555068	0.0411752			M10_sngn	F		100	0.544417	0.0264975		100	0.535834	0.0292264		100	0.535736	0.0257539		100	0.543186	0.0289849		100	0.538487	0.0460777			M10_sngn
	Estatísticas descritivas GRUPO COMPARAÇÃO 10: SN-GN (Sexos agrupados, distancias relativas, em função da idade)																								Estatísticas descritivas GRUPO COMPARAÇÃO 10: SN-GN (Feminino, distancias relativas, em função da idade)																								Estatísticas descritivas GRUPO COMPARAÇÃO 10: SN-GN (Masculino, distancias relativas, em função da idade)
				IDADE																								IDADE
				6				10				14				18				22								6				10				14				18				22
		SEXO		N	Média	Desvio padrão		N	Média	Desvio padrão		N	Média	Desvio padrão		N	Média	Desvio padrão		N	Média	Desvio padrão				SEXO		N	Média	Desvio padrão		N	Média	Desvio padrão		N	Média	Desvio padrão		N	Média	Desvio padrão		N	Média	Desvio padrão
	M01_zyzy	M		200	2.2889	0.243867		200	2.18164	0.173247		200	2.0897	0.165123		200	2.04211	0.226352		200	2.04668	0.476652			M01_zyzy	F		100	2.28489	0.155559		100	2.23088	0.168073		100	2.15618	0.152314		100	2.10438	0.146454		100	2.17124	0.571233			M01_zyzy
	M02_ecec	M		200	1.52044	0.131064		200	1.46569	0.116025		200	1.41886	0.116432		200	1.37465	0.1079		200	1.36506	0.296514			M02_ecec	F		100	1.52271	0.115332		100	1.49009	0.112869		100	1.46345	0.11193		100	1.42211	0.0912748		100	1.44935	0.39166			M02_ecec
	M03_enem	M		200	0.560206	0.0607005		200	0.534262	0.0550628		200	0.513435	0.0559891		200	0.494942	0.0486517		200	0.493817	0.116867			M03_enem	F		100	0.557647	0.0588668		100	0.543369	0.0547994		100	0.52614	0.0546821		100	0.508164	0.0462005		100	0.526583	0.151942			M03_enem
	M04_pupu	M		200	1.03104	0.0919825		200	1.00196	0.0808376		200	0.977082	0.082832		200	0.955112	0.0757819		200	0.95171	0.212945			M04_pupu	F		100	1.03237	0.0813873		100	1.02112	0.0752489		100	1.0048	0.0816129		100	0.981431	0.0655758		100	1.00809	0.283631			M04_pupu
	M05_Iris	M		200	0.22428	0.0198779		200	0.206165	0.0189099		200	0.188654	0.0159265		200	0.179101	0.016385		200	0.176669	0.0421307			M05_Iris	F		100	0.225718	0.0171805		100	0.210848	0.0181022		100	0.194466	0.0158377		100	0.18773	0.0151076		100	0.190233	0.055032			M05_Iris
	M06_alal	M		200	0.582974	0.0572312		200	0.567912	0.0524915		200	0.573914	0.0523924		200	0.56173	0.0498096		200	0.552677	0.10168			M06_alal	F		100	0.583183	0.0572116		100	0.577723	0.0494398		100	0.581011	0.0497409		100	0.566726	0.0521484		100	0.562848	0.134296			M06_alal
	M07_chch	M		200	0.719453	0.0849117		200	0.733882	0.0781049		200	0.72548	0.0825618		200	0.710664	0.0806869		200	0.713104	0.135866			M07_chch	F		100	0.735754	0.0731413		100	0.750121	0.0756376		100	0.755627	0.0820653		100	0.739225	0.0858621		100	0.753693	0.173555			M07_chch
	M08_nsn	M		200	0.843108	0.100384		200	0.841975	0.105039		200	0.836063	0.0915717		200	0.813335	0.0969276		200	0.821892	0.306819			M08_nsn	F		100	0.841561	0.0898496		100	0.872232	0.10268		100	0.871337	0.0897502		100	0.846745	0.10133		100	0.890125	0.415958			M08_nsn
	M09_ngn	M		200	1.84268	0.100392		200	1.84157	0.105022		200	1.83564	0.091576		200	1.81286	0.0968599		200	1.82134	0.306795			M09_ngn	F		100	1.84115	0.0898599		100	1.87178	0.10268		100	1.87085	0.0896968		100	1.84632	0.101264		100	1.88951	0.415948			M09_ngn
	M10_sngn	M		200	1	0		200	1	0		200	1	0		200	1	0		200	1	0			M10_sngn	F		100	1	0		100	1	0		100	1	0		100	1	0		100	1	0			M10_sngn
[truncated: 16 more columns]

## Sheet: Planilha1
			RMG1	RMG2	RMG3	RMG4	RMG5	RMG6	RMG7	RMG8	RMG9	RMG10	mean (ARG)			Measurement	Average Relative Growth (ARG)
			(zy-zy)	(ec-ec)	(en-en)	(pu-pu)	(Iris)	(al-al)	(ch-ch)	(n-sn)	(n-gn)	(sn-gn)					6 to 10 years	10 to 14 years	14 to 18 years	18 to 22 years	6 to 22 years
	1. zy-zy	6 to 10	0	-0.0111878	-0.000292065	-0.0193404	0,04	-0.0212901	-0,07	-0.043689	-0.0457979	-0.0468581	-0.0235569			1. zy-zy	-0.0217547	-0.0190056	0.00228334	0.003854	-0.0328967
		10 to 14	0	-0.0108209	-0.00314644	-0.0177916	0.0454975	-0.052871	-0.030566	-0.0385799	-0.0396324	-0.0421458	-0.0190056			2. ec-ec	-0.0107831	-0.0084623	-0.00571249	-0.00489574	-0.0279587
		14 to 18	0	0.00837584	0.0126053	-0.000753061	0.0298127	-0.00138095	0.00244746	0.00516358	-0.0106649	-0.0227727	0.00228334			3. en-en	-0.0214448	-0.0156636	-0.0104527	-0.000983924	-0.0462347
		18 to 22	0	0.00885646	0.00504723	0.00575889	0.0166889	0.0154662	-0.0119024	0.00102232	-0.00463892	0.00224136	0.003854			4. pu-pu	-0.00267167	-0.00118694	0.00331578	-0.00174236	-0.000676644
	2. ec-ec	6 to 10	0.00964067	0	0.0108587	-0.00809738	0.0498733	-0.0100032	-0.0563707	-0.0328004	-0.0349229	-0.0360089	-0.0107831			5. Iris	-0.0574485	-0.0619695	-0.0262495	-0.0123293	-0.14832
		10 to 14	0.0101138	0	0.00775655	-0.0072335	0.0566722	-0.0425039	-0.020272	-0.0279411	-0.0292592	-0.0319558	-0.0084623			6. al-al	0.000113983	0.0352057	0.00459862	-0.0113961	0.0299585
		14 to 18	-0.00551193	0	0.00398397	-0.00898962	0.0217031	-0.00993571	-0.00677693	-0.00196021	-0.0184821	-0.0311554	-0.00571249			7. ch-ch	0.0460331	0.0123272	0.0051727	0.0086567	0.0753659
		18 to 22	-0.00787342	0	-0.00399167	-0.00315846	0.00768871	0.00696831	-0.0189668	-0.00848251	-0.0141625	-0.00697901	-0.00489574			8. n-sn	0.0239166	0.0184137	-0.00217964	0.00511036	0.0474432
	3. en-en	6 to 10	-0.00116016	-0.0107893	0	-0.018924	0.0390121	-0.0204675	-0.0669588	-0.0434616	-0.0453862	-0.0463122	-0.0214448			9. n-gn	0.0249167	0.0217005	0.0130586	0.00957653	0.0727721
		10 to 14	0.00260425	-0.00747878	0	-0.0147423	0.0489841	-0.0491469	-0.0272866	-0.0345038	-0.0360843	-0.0389818	-0.0156636			10. sn-gn	0.0257345	0.0244633	0.0257665	0.0132541	0.0940975
		14 to 18	-0.00976334	-0.00448251	0	-0.0134015	0.0170773	-0.0146231	-0.0131821	-0.00681797	-0.0233146	-0.0360196	-0.0104527
		18 to 22	-0.00428013	0.00354336	0	0.00058176	0.0109483	0.0112705	-0.0137022	-0.00540954	-0.0105192	-0.00227206	-0.000983924
	4. pu-pu	6 to 10	0.0178354	0.00824414	0.0190629	0	0.0583436	-0.00175343	-0.0486057	-0.0246752	-0.0269621	-0.0282063	-0.00267167
		10 to 14	0.0176158	0.00726208	0.0149958	0	0.0645842	-0.0354104	-0.0131817	-0.0207836	-0.0221268	-0.0248247	-0.00118694
		14 to 18	0.00358893	0.00915347	0.0132099	0	0.0312552	-0.00113085	0.00193873	0.00720748	-0.00957925	-0.0224857	0.00331578
		18 to 22	-0.00477966	0.00306654	-0.000724873	0	0.0106179	0.0101944	-0.0154956	-0.00556319	-0.0111771	-0.00356194	-0.00174236
	5. Iris	6 to 10	-0.0378596	-0.0470067	-0.0362624	-0.0548833	0	-0.0565553	-0.101778	-0.0790336	-0.0803323	-0.0807734	-0.0574485
		10 to 14	-0.0443387	-0.0541272	-0.0465279	-0.0607587	0	-0.0942414	-0.0725686	-0.0802139	-0.0819821	-0.0849366	-0.0619695
		14 to 18	-0.0264153	-0.020648	-0.0167595	-0.0292544	0	-0.030082	-0.0273289	-0.0227969	-0.0385718	-0.0506385	-0.0262495
		18 to 22	-0.0152972	-0.00749714	-0.0117966	-0.0107944	0	-0.000588105	-0.0265521	-0.015774	-0.0214157	-0.0135781	-0.0123293
	6. al-al	6 to 10	0.0208049	0.0112192	0.0223856	0.00308831	0.0616552	0	-0.0458339	-0.0218808	-0.0244629	-0.0258357	0.000113983
		10 to 14	0.0543964	0.0438821	0.0526161	0.0364953	0.103118	0	0.0230075	0.0146019	0.0133704	0.0105688	0.0352057
		14 to 18	0.00511713	0.010345	0.0141422	0.00101409	0.0325584	0	0.00432464	0.00823305	-0.00851802	-0.0212303	0.00459862
		18 to 22	-0.0141443	-0.00586644	-0.00909241	-0.00888625	0.00181334	0	-0.0261441	-0.0145031	-0.0210207	-0.0161171	-0.0113961
	7. ch-ch	6 to 10	0.067517	0.057551	0.0685131	0.0489355	0.109093	0.0470814	0	0.021278	0.0203055	0.0200562	0.0460331
		10 to 14	0.031324	0.0207558	0.0291141	0.0133482	0.0794286	-0.0224532	0	-0.00783926	-0.00895716	-0.0114486	0.0123272
		14 to 18	0.00614222	0.011468	0.0143578	0.00227612	0.0331495	0.00161694	0	0.0102334	-0.00709422	-0.0204228	0.0051727
		18 to 22	0.0047197	0.0134228	0.0104508	0.010432	0.0211672	0.019649	0	0.00498249	-0.00169079	0.00343381	0.0086567
	8. n-sn	6 to 10	0.0455905	0.0354817	0.0465128	0.0272625	0.0862036	0.0250403	-0.0244538	0	-0.00112776	-0.00134364	0.0239166
		10 to 14	0.0372079	0.0268761	0.0357099	0.0195378	0.0854638	-0.0167085	0.00601083	0	-0.00293872	-0.00702238	0.0184137
		14 to 18	-0.00260128	0.00379304	0.00733519	-0.0051803	0.0254063	-0.00636639	-0.00157025	0	-0.0154287	-0.027184	-0.00217964
		18 to 22	0.00176649	0.00927622	0.00467982	0.00590061	0.0170762	0.0163211	-0.0102262	0	-0.00421169	0.0105211	0.00511036
	9. n-gn	6 to 10	0.046172	0.0361547	0.0473969	0.0277707	0.0877567	0.0254065	-0.0226037	0.00171867	0	-0.000605447	0.0249167
		10 to 14	0.0409868	0.0304186	0.0389149	0.0230571	0.0886186	-0.0133569	0.00971654	0.0018678	0	-0.00321882	0.0217005
		14 to 18	0.0130835	0.0189547	0.0224945	0.00969786	0.0412867	0.00868872	0.0125208	0.0162664	0	-0.0124075	0.0130586
		18 to 22	0.00734897	0.0150497	0.0112184	0.0118081	0.0229572	0.0209621	-0.00528072	0.0070266	0	0.0046749	0.00957653
	10. sn-gn	6 to 10	0.0466417	0.0367017	0.0481136	0.0281782	0.0890376	0.0256894	-0.0210713	0.00312768	0.000926432	0	0.0257345
		10 to 14	0.044158	0.0333928	0.0416114	0.0260137	0.0912673	-0.0105424	0.012822	0.00343577	0.00247453	0	0.0244633
		14 to 18	0.0261651	0.0315915	0.035145	0.0221037	0.0545138	0.0212593	0.0242543	0.0297519	0.0128802	0	0.0257665
		18 to 22	0.0119255	0.0197863	0.0165796	0.0166544	0.0277777	0.0247924	-0.0012057	0.0127449	0.00348617	0	0.0132541
