# Supplementary material for: A new approach for the analysis of facial growth and age estimation: Iris ratio
Source: PLoS One. 2017 Jul 7;12(7):e0180330. doi: 10.1371/journal.pone.0180330 (PMC5501545; doi:10.1371/journal.pone.0180330)
Supplement: S6 File — Inter- and intra-examiner agreement quantified for each of the ten groups (CG1-CG10) considered in the present study. (XLSX) [file pone.0180330.s006.xlsx]

## Sheet: Planilha1
	CG	Inter			Intra
		Single	Average	A.C.¹	Single	Average	A.C.¹
	CG1: zy-zy	0.9847	0.9949	0.9948	0.9897	0.9965	0.9969
	CG2: ec-ec	0.8485	0.9438	0.9554	0.8683	0.9519	0.9541
	CG3: en-en	0.7941	0.9204	0.9389	0.8756	0.9548	0.9548
	CG4: pu-pu	0.9894	0.9964	0.9972	0.9919	0.9973	0.9972
	CG5: Iris	0.9447	0.9808	0.9906	0.9789	0.9929	0.994
	CG6: al-al	0.9824	0.994	0.9951	0.9831	0.9943	0.9946
	CG7: ch-ch	0.7701	0.9095	0.9116	0.8056	0.9255	0.9258
	CG8: n-sn	0.9935	0.9978	0.9982	0.9958	0.9986	0.9987
	CG9: n-gn	0.9957	0.9986	0.9993	0.9983	0.9994	0.9994
	CG10: sn-gn	0.9919	0.9973	0.9979	0.9947	0.9982	0.9983
